# Supplementary material for: Crystal structure and Hirshfeld surface analysis of 2-hy­droxy-7-meth­oxy-1,8-bis­(2,4,6-tri­chloro­benzo­yl)naphthalene
Source: Acta Crystallogr E Crystallogr Commun. 2019 Sep 10;75(Pt 10):1418–22. doi: 10.1107/S2056989019012118 (PMC6775736; doi:10.1107/S2056989019012118)
Supplement: Supplementary file 1 [file e-75-01418-sup1.cif]

##############################################################################
#                                                                            #
# This CIF contains the data in a paper accepted for publication in          #
# Acta Crystallographica Section E. It conforms to the requirements of       #
# Notes for Authors for Acta Crystallographica Section E, and has been       #
# peer reviewed under the auspices of the IUCr Commission on Journals.       #
#                                                                            #
# Full details of the Crystallographic Information File format               #
# are given in the paper "The Crystallographic Information File (CIF):       #
# a New Standard Archive File for Crystallography" by S. R. Hall, F. H.      #
# Allen and I. D. Brown [Acta Cryst. (1991), A47, 655-685].                  #
#                                                                            #
# The current version of the core CIF dictionary is obtainable from          #
# ftp://ftp.iucr.org/pub/cif_core.dic.                                       #
#                                                                            #
# Software is freely available for graphical display of the structure(s)     #
# in this CIF. For information consult the CIF software page                 #
# http://www.iucr.org/resources/cif/software.                                #
#                                                                            #
# This file may be used for bona fide research purposes within the           #
# scientific community so long as proper attribution is given to the journal # 
# article from which it was obtained.                                        #
#                                                                            #
##############################################################################
data_I
_database_code_depnum_ccdc_archive 'CCDC 1950725'
_audit_creation_method     SHELXL-97
_chemical_name_systematic
;
7-Methoxy-1,8-bis[(2,4,6-trichlorophenyl)carbonyl]naphthalen-2-ol
;
_chemical_name_common
;
2-Hydroxy-7-methoxy-1,8-bis(2,4,6-trichlorobenzoyl)naphthalene
;
_chemical_formula_moiety     'C25 H12 Cl6 O4'
_chemical_formula_sum     'C25 H12 Cl6 O4'
_chemical_formula_iupac     'C25 H12 Cl6 O4'
_chemical_formula_weight     589.05
_chemical_melting_point     ?
_symmetry_cell_setting     monoclinic
_symmetry_space_group_name_H-M     'P 21/c'
_symmetry_space_group_name_Hall     '-P 2ybc'
loop_
    _symmetry_equiv_pos_site_id
    _symmetry_equiv_pos_as_xyz
    1 '+X,+Y,+Z'
    2 '-X,1/2+Y,1/2-Z'
    3 '-X,-Y,-Z'
    4 '+X,1/2-Y,1/2+Z'
_cell_length_a     17.9667(4)
_cell_length_b     7.91500(10)
_cell_length_c     17.6995(5)
_cell_angle_alpha     90.00
_cell_angle_beta     110.6730(10)
_cell_angle_gamma     90.00
_cell_volume     2354.91(9)
_cell_formula_units_Z     4
_cell_measurement_reflns_used     28116
_cell_measurement_theta_min     3.02
_cell_measurement_theta_max     68.25
_cell_measurement_temperature     193(2)
_exptl_crystal_description     platelet
_exptl_crystal_colour     yellow
_exptl_crystal_size_max     0.40
_exptl_crystal_size_mid     0.40
_exptl_crystal_size_min     0.20
_exptl_crystal_density_diffrn     1.661
_exptl_crystal_density_meas     ?
_exptl_crystal_density_method     'not measured'
_exptl_crystal_F_000     1184
_exptl_absorpt_coefficient_mu     6.949
_exptl_absorpt_correction_type     numerical
_exptl_absorpt_process_details
;
(NUMABS; Higashi, 1999)
;
_exptl_absorpt_correction_T_min     0.1675
_exptl_absorpt_correction_T_max     0.3370
_diffrn_ambient_temperature     193(2)
_diffrn_radiation_type     CuK\a
_diffrn_radiation_wavelength     1.54187
_diffrn_radiation_source     'rotaing anode'
_diffrn_radiation_monochromator     graphite
_diffrn_measurement_device_type     'Rigaku R-AXIS RAPID'
_diffrn_measurement_method     \w
_diffrn_detector_area_resol_mean     10.000
_diffrn_reflns_number     41619
_diffrn_reflns_av_R_equivalents     0.1101
_diffrn_reflns_av_sigmaI/netI     0.0359
_diffrn_reflns_theta_min     5.05
_diffrn_reflns_theta_max     68.25
_diffrn_reflns_theta_full     68.25
_diffrn_measured_fraction_theta_max     0.995
_diffrn_measured_fraction_theta_full     0.995
_diffrn_reflns_limit_h_min     -21
_diffrn_reflns_limit_h_max     21
_diffrn_reflns_limit_k_min     -9
_diffrn_reflns_limit_k_max     9
_diffrn_reflns_limit_l_min     -21
_diffrn_reflns_limit_l_max     21
_refine_special_details
;
 Refinement of F^2^ against ALL reflections.  The weighted R-factor wR and
 goodness of fit S are based on F^2^, conventional R-factors R are based
 on F, with F set to zero for negative F^2^. The threshold expression of
 F^2^ > 2sigma(F^2^) is used only for calculating R-factors(gt) etc. and is
 not relevant to the choice of reflections for refinement.  R-factors based
 on F^2^ are statistically about twice as large as those based on F, and R-
 factors based on ALL data will be even larger.
;
_reflns_number_total     4300
_reflns_number_gt     3737
_reflns_threshold_expression     >2sigma(I)
_refine_ls_structure_factor_coef     Fsqd
_refine_ls_matrix_type     full
_refine_ls_R_factor_all     0.0496
_refine_ls_R_factor_gt     0.0448
_refine_ls_wR_factor_gt     0.1227
_refine_ls_wR_factor_ref     0.1259
_refine_ls_goodness_of_fit_ref     1.058
_refine_ls_restrained_S_all     1.058
_refine_ls_number_reflns     4300
_refine_ls_number_parameters     319
_refine_ls_number_restraints     0
_refine_ls_hydrogen_treatment     constr
_refine_ls_weighting_scheme     calc
_refine_ls_weighting_details
         'calc w=1/[\s^2^(Fo^2^)+(0.0625P)^2^+1.5934P] where P=(Fo^2^+2Fc^2^)/3'
_atom_sites_solution_hydrogens     geom
_atom_sites_solution_primary     direct
_atom_sites_solution_secondary     difmap
_refine_ls_shift/su_max     0.000
_refine_ls_shift/su_mean     0.000
_refine_diff_density_max     0.495
_refine_diff_density_min     -0.263
_refine_ls_extinction_method
;
SHELXL97 (Sheldrick, 2008)
;
_refine_ls_extinction_coef     0.00166(17)
_refine_ls_extinction_expression
                                  'Fc^*^=kFc[1+0.001xFc^2^\l^3^/sin(2\q)]^-1/4^'
loop_
    _atom_type_symbol
    _atom_type_description
    _atom_type_scat_dispersion_real
    _atom_type_scat_dispersion_imag
    _atom_type_scat_source
    'C' 'C' 0.0181 0.0091
                         'International Tables Vol C Tables 4.2.6.8 and 6.1.1.4'
    'H' 'H' 0.0000 0.0000
                         'International Tables Vol C Tables 4.2.6.8 and 6.1.1.4'
    'O' 'O' 0.0492 0.0322
                         'International Tables Vol C Tables 4.2.6.8 and 6.1.1.4'
    'Cl' 'Cl' 0.3639 0.7018
                         'International Tables Vol C Tables 4.2.6.8 and 6.1.1.4'
_computing_data_collection
;
PROCESS-AUTO (Rigaku, 1998)
;
_computing_cell_refinement
;
PROCESS-AUTO (Rigaku, 1998)
;
_computing_data_reduction
;
PROCESS-AUTO (Rigaku, 1998)
;
_computing_structure_solution
;
SIR2004 (Burla <i>et al.</i>,  2007)
;
_computing_structure_refinement
;
SHELXL97 (Sheldrick, 2008)
;
_computing_molecular_graphics
;
ORTEPIII (Burnett & Johnson, 1996)
;
_computing_publication_material
;
SHELXL97 (Sheldrick, 2008)
;
loop_
    _atom_site_type_symbol
    _atom_site_label
    _atom_site_fract_x
    _atom_site_fract_y
    _atom_site_fract_z
    _atom_site_U_iso_or_equiv
    _atom_site_adp_type
    _atom_site_calc_flag
    _atom_site_refinement_flags
    _atom_site_occupancy
    _atom_site_symmetry_multiplicity
    _atom_site_disorder_assembly
    _atom_site_disorder_group
    Cl Cl1 0.13592(4) 0.62787(10) 0.05084(5) 0.0543(2) Uani d . 1 1 . .
    Cl Cl2 0.00708(5) 0.06020(13) 0.10904(5) 0.0645(3) Uani d . 1 1 . .
    Cl Cl3 0.32240(4) 0.09099(9) 0.20159(4) 0.0477(2) Uani d . 1 1 . .
    Cl Cl4 0.09824(5) 0.59970(12) 0.24340(5) 0.0634(3) Uani d . 1 1 . .
    Cl Cl5 0.10530(6) 1.19664(13) 0.39062(6) 0.0703(3) Uani d . 1 1 . .
    Cl Cl6 0.37761(4) 0.90853(10) 0.39693(4) 0.0512(2) Uani d . 1 1 . .
    O O1 0.30235(12) 0.5154(3) 0.07105(12) 0.0517(5) Uani d . 1 1 . .
    O O2 0.26606(11) 0.6928(3) 0.20713(11) 0.0422(5) Uani d . 1 1 . .
    O O3 0.44648(13) 0.4173(3) 0.11247(14) 0.0589(6) Uani d . 1 1 . .
    H H3A 0.4035 0.4583 0.0812 0.071 Uiso calc R 1 1 . .
    O O4 0.26290(15) 0.5184(3) 0.41656(12) 0.0613(6) Uani d . 1 1 . .
    C C1 0.37736(16) 0.4494(4) 0.20717(17) 0.0413(6) Uani d . 1 1 . .
    C C2 0.44482(17) 0.4097(4) 0.1885(2) 0.0492(7) Uani d . 1 1 . .
    C C3 0.51384(17) 0.3460(4) 0.2480(2) 0.0571(9) Uani d . 1 1 . .
    H H3 0.5593 0.3195 0.2347 0.069 Uiso calc R 1 1 . .
    C C4 0.51548(18) 0.3226(4) 0.3237(2) 0.0584(9) Uani d . 1 1 . .
    H H4 0.5612 0.2728 0.3625 0.070 Uiso calc R 1 1 . .
    C C5 0.45068(18) 0.3702(4) 0.34747(19) 0.0509(8) Uani d . 1 1 . .
    C C6 0.4532(2) 0.3417(4) 0.42678(19) 0.0604(9) Uani d . 1 1 . .
    H H6 0.4992 0.2905 0.4644 0.072 Uiso calc R 1 1 . .
    C C7 0.3920(2) 0.3850(4) 0.45164(19) 0.0583(9) Uani d . 1 1 . .
    H H7 0.3938 0.3581 0.5046 0.070 Uiso calc R 1 1 . .
    C C8 0.3262(2) 0.4701(4) 0.39744(17) 0.0511(8) Uani d . 1 1 . .
    C C9 0.32242(16) 0.5103(4) 0.31878(16) 0.0409(6) Uani d . 1 1 . .
    C C10 0.38174(16) 0.4428(4) 0.28935(17) 0.0418(6) Uani d . 1 1 . .
    C C11 0.30243(16) 0.4589(4) 0.13587(16) 0.0403(6) Uani d . 1 1 . .
    C C12 0.22876(15) 0.3656(4) 0.13489(15) 0.0379(6) Uani d . 1 1 . .
    C C13 0.15151(17) 0.4292(4) 0.09543(16) 0.0431(7) Uani d . 1 1 . .
    C C14 0.08428(16) 0.3378(4) 0.08818(16) 0.0464(7) Uani d . 1 1 . .
    H H14 0.0331 0.3860 0.0625 0.056 Uiso calc R 1 1 . .
    C C15 0.09164(16) 0.1760(4) 0.11843(17) 0.0458(7) Uani d . 1 1 . .
    C C16 0.16576(17) 0.1018(4) 0.15470(16) 0.0457(7) Uani d . 1 1 . .
    H H16 0.1706 -0.0115 0.1736 0.055 Uiso calc R 1 1 . .
    C C17 0.23220(15) 0.1976(4) 0.16237(15) 0.0386(6) Uani d . 1 1 . .
    C C18 0.27267(15) 0.6515(4) 0.27587(16) 0.0395(6) Uani d . 1 1 . .
    C C19 0.23318(16) 0.7726(4) 0.31692(15) 0.0398(6) Uani d . 1 1 . .
    C C20 0.15062(16) 0.7704(4) 0.29719(16) 0.0452(7) Uani d . 1 1 . .
    C C21 0.11036(18) 0.8971(4) 0.31971(18) 0.0500(7) Uani d . 1 1 . .
    H H21 0.0543 0.8925 0.3057 0.060 Uiso calc R 1 1 . .
    C C22 0.15427(18) 1.0321(4) 0.36357(18) 0.0503(7) Uani d . 1 1 . .
    C C23 0.23617(18) 1.0364(4) 0.38688(17) 0.0480(7) Uani d . 1 1 . .
    H H23 0.2656 1.1279 0.4180 0.058 Uiso calc R 1 1 . .
    C C24 0.27431(16) 0.9059(4) 0.36436(16) 0.0424(6) Uani d . 1 1 . .
    C C25 0.2684(3) 0.5207(6) 0.4997(2) 0.0862(14) Uani d . 1 1 . .
    H H25A 0.2202 0.5722 0.5036 0.103 Uiso calc R 1 1 . .
    H H25B 0.3150 0.5868 0.5317 0.103 Uiso calc R 1 1 . .
    H H25C 0.2736 0.4048 0.5205 0.103 Uiso calc R 1 1 . .
loop_
    _atom_site_aniso_label
    _atom_site_aniso_U_11
    _atom_site_aniso_U_22
    _atom_site_aniso_U_33
    _atom_site_aniso_U_12
    _atom_site_aniso_U_13
    _atom_site_aniso_U_23
    Cl1 0.0419(4) 0.0540(5) 0.0572(4) 0.0039(3) 0.0054(3) 0.0116(3)
    Cl2 0.0421(4) 0.0769(6) 0.0739(5) -0.0167(4) 0.0198(4) 0.0057(4)
    Cl3 0.0375(4) 0.0437(4) 0.0543(4) 0.0019(3) 0.0067(3) 0.0027(3)
    Cl4 0.0434(4) 0.0766(6) 0.0739(5) -0.0202(4) 0.0255(4) -0.0219(4)
    Cl5 0.0680(6) 0.0673(6) 0.0806(6) 0.0184(5) 0.0324(5) -0.0061(4)
    Cl6 0.0357(4) 0.0568(5) 0.0525(4) -0.0032(3) 0.0049(3) -0.0037(3)
    O1 0.0434(11) 0.0682(15) 0.0466(11) -0.0015(10) 0.0198(9) 0.0071(10)
    O2 0.0418(10) 0.0444(11) 0.0401(10) 0.0018(9) 0.0139(8) 0.0033(8)
    O3 0.0461(12) 0.0644(16) 0.0731(15) 0.0009(11) 0.0297(11) -0.0043(12)
    O4 0.0764(16) 0.0679(16) 0.0452(12) -0.0017(13) 0.0284(11) 0.0088(11)
    C1 0.0307(13) 0.0372(15) 0.0531(16) -0.0021(11) 0.0111(12) -0.0008(12)
    C2 0.0356(15) 0.0438(18) 0.0666(19) -0.0069(13) 0.0161(14) -0.0040(14)
    C3 0.0312(15) 0.0483(19) 0.086(2) -0.0005(13) 0.0137(15) -0.0100(17)
    C4 0.0330(15) 0.0430(18) 0.079(2) 0.0006(13) -0.0053(15) -0.0020(16)
    C5 0.0391(16) 0.0430(18) 0.0542(17) -0.0043(13) -0.0037(13) -0.0053(13)
    C6 0.057(2) 0.0471(19) 0.0503(18) -0.0023(16) -0.0145(15) 0.0031(14)
    C7 0.069(2) 0.052(2) 0.0395(16) -0.0097(17) 0.0013(15) 0.0044(14)
    C8 0.0587(19) 0.0451(18) 0.0425(15) -0.0083(15) 0.0093(14) 0.0011(13)
    C9 0.0370(14) 0.0414(16) 0.0382(14) -0.0050(12) 0.0057(11) 0.0009(12)
    C10 0.0332(14) 0.0337(15) 0.0497(15) -0.0041(11) 0.0036(11) 0.0001(12)
    C11 0.0361(14) 0.0421(16) 0.0414(14) 0.0020(12) 0.0123(11) -0.0003(12)
    C12 0.0336(13) 0.0445(16) 0.0332(13) -0.0010(12) 0.0090(10) -0.0010(11)
    C13 0.0384(14) 0.0486(17) 0.0371(14) 0.0000(13) 0.0068(11) 0.0021(12)
    C14 0.0324(14) 0.061(2) 0.0421(15) 0.0021(13) 0.0085(11) -0.0004(13)
    C15 0.0350(14) 0.059(2) 0.0423(15) -0.0096(13) 0.0124(11) -0.0020(13)
    C16 0.0418(16) 0.0502(19) 0.0429(15) -0.0053(13) 0.0121(12) 0.0032(13)
    C17 0.0329(13) 0.0451(16) 0.0351(13) 0.0006(12) 0.0088(10) -0.0021(11)
    C18 0.0312(13) 0.0440(16) 0.0398(14) -0.0047(12) 0.0080(11) 0.0000(12)
    C19 0.0358(13) 0.0473(17) 0.0367(13) -0.0022(12) 0.0132(11) 0.0027(12)
    C20 0.0366(14) 0.0576(19) 0.0413(14) -0.0087(13) 0.0138(11) -0.0023(13)
    C21 0.0383(15) 0.067(2) 0.0480(16) 0.0024(14) 0.0186(13) 0.0005(15)
    C22 0.0510(17) 0.055(2) 0.0489(16) 0.0111(15) 0.0225(14) 0.0034(14)
    C23 0.0494(17) 0.0501(18) 0.0421(15) 0.0006(14) 0.0132(13) -0.0025(13)
    C24 0.0339(14) 0.0523(18) 0.0383(14) -0.0010(12) 0.0096(11) 0.0015(12)
    C25 0.127(4) 0.090(3) 0.049(2) -0.016(3) 0.040(2) -0.003(2)
_geom_special_details
;
 All esds (except the esd in the dihedral angle between two l.s. planes)
 are estimated using the full covariance matrix.  The cell esds are taken
 into account individually in the estimation of esds in distances, angles
 and torsion angles; correlations between esds in cell parameters are only
 used when they are defined by crystal symmetry.  An approximate (isotropic)
 treatment of cell esds is used for estimating esds involving l.s. planes.
;
loop_
    _geom_bond_atom_site_label_1
    _geom_bond_atom_site_label_2
    _geom_bond_site_symmetry_2
    _geom_bond_distance
    _geom_bond_publ_flag
    Cl1 C13 . 1.737(3) ?
    Cl2 C15 . 1.731(3) ?
    Cl3 C17 . 1.740(3) ?
    Cl4 C20 . 1.728(3) ?
    Cl5 C22 . 1.731(3) ?
    Cl6 C24 . 1.738(3) ?
    O1 C11 . 1.231(3) ?
    O2 C18 . 1.224(3) ?
    O3 C2 . 1.358(4) ?
    O3 H3A . 0.8400 ?
    O4 C8 . 1.351(4) ?
    O4 C25 . 1.441(4) ?
    C1 C2 . 1.400(4) ?
    C1 C10 . 1.430(4) ?
    C1 C11 . 1.487(4) ?
    C2 C3 . 1.407(4) ?
    C3 C4 . 1.342(5) ?
    C3 H3 . 0.9500 ?
    C4 C5 . 1.421(5) ?
    C4 H4 . 0.9500 ?
    C5 C6 . 1.407(5) ?
    C5 C10 . 1.422(4) ?
    C6 C7 . 1.365(5) ?
    C6 H6 . 0.9500 ?
    C7 C8 . 1.403(5) ?
    C7 H7 . 0.9500 ?
    C8 C9 . 1.406(4) ?
    C9 C10 . 1.444(4) ?
    C9 C18 . 1.465(4) ?
    C11 C12 . 1.511(4) ?
    C12 C13 . 1.408(4) ?
    C12 C17 . 1.409(4) ?
    C13 C14 . 1.374(4) ?
    C14 C15 . 1.376(5) ?
    C14 H14 . 0.9500 ?
    C15 C16 . 1.388(4) ?
    C16 C17 . 1.380(4) ?
    C16 H16 . 0.9500 ?
    C18 C19 . 1.522(4) ?
    C19 C24 . 1.388(4) ?
    C19 C20 . 1.399(4) ?
    C20 C21 . 1.375(4) ?
    C21 C22 . 1.391(5) ?
    C21 H21 . 0.9500 ?
    C22 C23 . 1.381(4) ?
    C23 C24 . 1.374(4) ?
    C23 H23 . 0.9500 ?
    C25 H25A . 0.9800 ?
    C25 H25B . 0.9800 ?
    C25 H25C . 0.9800 ?
loop_
    _geom_angle_atom_site_label_1
    _geom_angle_atom_site_label_2
    _geom_angle_atom_site_label_3
    _geom_angle_site_symmetry_1
    _geom_angle_site_symmetry_3
    _geom_angle
    _geom_angle_publ_flag
    C2 O3 H3A . . 109.5 ?
    C8 O4 C25 . . 120.0(3) ?
    C2 C1 C10 . . 119.4(3) ?
    C2 C1 C11 . . 114.3(3) ?
    C10 C1 C11 . . 125.0(2) ?
    O3 C2 C1 . . 123.2(3) ?
    O3 C2 C3 . . 115.8(3) ?
    C1 C2 C3 . . 120.8(3) ?
    C4 C3 C2 . . 120.0(3) ?
    C4 C3 H3 . . 120.0 ?
    C2 C3 H3 . . 120.0 ?
    C3 C4 C5 . . 121.8(3) ?
    C3 C4 H4 . . 119.1 ?
    C5 C4 H4 . . 119.1 ?
    C6 C5 C4 . . 120.7(3) ?
    C6 C5 C10 . . 120.0(3) ?
    C4 C5 C10 . . 119.2(3) ?
    C7 C6 C5 . . 122.4(3) ?
    C7 C6 H6 . . 118.8 ?
    C5 C6 H6 . . 118.8 ?
    C6 C7 C8 . . 118.7(3) ?
    C6 C7 H7 . . 120.7 ?
    C8 C7 H7 . . 120.7 ?
    O4 C8 C7 . . 123.0(3) ?
    O4 C8 C9 . . 115.7(3) ?
    C7 C8 C9 . . 121.3(3) ?
    C8 C9 C10 . . 119.3(3) ?
    C8 C9 C18 . . 119.6(3) ?
    C10 C9 C18 . . 119.2(2) ?
    C5 C10 C1 . . 118.1(3) ?
    C5 C10 C9 . . 117.0(3) ?
    C1 C10 C9 . . 124.8(2) ?
    O1 C11 C1 . . 120.8(3) ?
    O1 C11 C12 . . 117.0(2) ?
    C1 C11 C12 . . 120.8(2) ?
    C13 C12 C17 . . 115.1(3) ?
    C13 C12 C11 . . 122.5(3) ?
    C17 C12 C11 . . 121.7(2) ?
    C14 C13 C12 . . 122.6(3) ?
    C14 C13 Cl1 . . 116.0(2) ?
    C12 C13 Cl1 . . 121.4(2) ?
    C13 C14 C15 . . 119.5(3) ?
    C13 C14 H14 . . 120.2 ?
    C15 C14 H14 . . 120.2 ?
    C14 C15 C16 . . 121.2(3) ?
    C14 C15 Cl2 . . 119.6(2) ?
    C16 C15 Cl2 . . 119.1(3) ?
    C17 C16 C15 . . 117.9(3) ?
    C17 C16 H16 . . 121.0 ?
    C15 C16 H16 . . 121.0 ?
    C16 C17 C12 . . 123.6(3) ?
    C16 C17 Cl3 . . 115.1(2) ?
    C12 C17 Cl3 . . 121.1(2) ?
    O2 C18 C9 . . 123.1(3) ?
    O2 C18 C19 . . 114.1(2) ?
    C9 C18 C19 . . 122.4(2) ?
    C24 C19 C20 . . 116.9(3) ?
    C24 C19 C18 . . 122.0(2) ?
    C20 C19 C18 . . 120.3(2) ?
    C21 C20 C19 . . 122.6(3) ?
    C21 C20 Cl4 . . 119.3(2) ?
    C19 C20 Cl4 . . 118.1(2) ?
    C20 C21 C22 . . 118.0(3) ?
    C20 C21 H21 . . 121.0 ?
    C22 C21 H21 . . 121.0 ?
    C23 C22 C21 . . 121.3(3) ?
    C23 C22 Cl5 . . 119.4(3) ?
    C21 C22 Cl5 . . 119.3(2) ?
    C24 C23 C22 . . 118.9(3) ?
    C24 C23 H23 . . 120.6 ?
    C22 C23 H23 . . 120.6 ?
    C23 C24 C19 . . 122.2(3) ?
    C23 C24 Cl6 . . 118.6(2) ?
    C19 C24 Cl6 . . 119.2(2) ?
    O4 C25 H25A . . 109.5 ?
    O4 C25 H25B . . 109.5 ?
    H25A C25 H25B . . 109.5 ?
    O4 C25 H25C . . 109.5 ?
    H25A C25 H25C . . 109.5 ?
    H25B C25 H25C . . 109.5 ?
loop_
    _geom_torsion_atom_site_label_1
    _geom_torsion_atom_site_label_2
    _geom_torsion_atom_site_label_3
    _geom_torsion_atom_site_label_4
    _geom_torsion_site_symmetry_1
    _geom_torsion_site_symmetry_2
    _geom_torsion_site_symmetry_3
    _geom_torsion_site_symmetry_4
    _geom_torsion
    _geom_torsion_publ_flag
    C10 C1 C2 O3 . . . . -178.1(3) ?
    C11 C1 C2 O3 . . . . 14.5(4) ?
    C10 C1 C2 C3 . . . . 7.0(4) ?
    C11 C1 C2 C3 . . . . -160.4(3) ?
    O3 C2 C3 C4 . . . . -175.3(3) ?
    C1 C2 C3 C4 . . . . 0.0(5) ?
    C2 C3 C4 C5 . . . . -3.9(5) ?
    C3 C4 C5 C6 . . . . 178.9(3) ?
    C3 C4 C5 C10 . . . . 0.8(5) ?
    C4 C5 C6 C7 . . . . -179.7(3) ?
    C10 C5 C6 C7 . . . . -1.6(5) ?
    C5 C6 C7 C8 . . . . -3.9(5) ?
    C25 O4 C8 C7 . . . . 15.0(5) ?
    C25 O4 C8 C9 . . . . -165.1(3) ?
    C6 C7 C8 O4 . . . . -179.8(3) ?
    C6 C7 C8 C9 . . . . 0.2(5) ?
    O4 C8 C9 C10 . . . . -171.3(3) ?
    C7 C8 C9 C10 . . . . 8.7(4) ?
    O4 C8 C9 C18 . . . . 24.5(4) ?
    C7 C8 C9 C18 . . . . -155.6(3) ?
    C6 C5 C10 C1 . . . . -172.0(3) ?
    C4 C5 C10 C1 . . . . 6.1(4) ?
    C6 C5 C10 C9 . . . . 10.2(4) ?
    C4 C5 C10 C9 . . . . -171.7(3) ?
    C2 C1 C10 C5 . . . . -9.9(4) ?
    C11 C1 C10 C5 . . . . 156.1(3) ?
    C2 C1 C10 C9 . . . . 167.7(3) ?
    C11 C1 C10 C9 . . . . -26.3(4) ?
    C8 C9 C10 C5 . . . . -13.6(4) ?
    C18 C9 C10 C5 . . . . 150.6(3) ?
    C8 C9 C10 C1 . . . . 168.7(3) ?
    C18 C9 C10 C1 . . . . -27.0(4) ?
    C2 C1 C11 O1 . . . . -36.1(4) ?
    C10 C1 C11 O1 . . . . 157.3(3) ?
    C2 C1 C11 C12 . . . . 130.2(3) ?
    C10 C1 C11 C12 . . . . -36.4(4) ?
    O1 C11 C12 C13 . . . . -47.0(4) ?
    C1 C11 C12 C13 . . . . 146.3(3) ?
    O1 C11 C12 C17 . . . . 122.9(3) ?
    C1 C11 C12 C17 . . . . -43.9(4) ?
    C17 C12 C13 C14 . . . . 3.5(4) ?
    C11 C12 C13 C14 . . . . 174.0(3) ?
    C17 C12 C13 Cl1 . . . . -175.0(2) ?
    C11 C12 C13 Cl1 . . . . -4.6(4) ?
    C12 C13 C14 C15 . . . . -1.8(4) ?
    Cl1 C13 C14 C15 . . . . 176.8(2) ?
    C13 C14 C15 C16 . . . . -1.4(4) ?
    C13 C14 C15 Cl2 . . . . -179.7(2) ?
    C14 C15 C16 C17 . . . . 2.5(4) ?
    Cl2 C15 C16 C17 . . . . -179.2(2) ?
    C15 C16 C17 C12 . . . . -0.5(4) ?
    C15 C16 C17 Cl3 . . . . -175.5(2) ?
    C13 C12 C17 C16 . . . . -2.3(4) ?
    C11 C12 C17 C16 . . . . -172.9(3) ?
    C13 C12 C17 Cl3 . . . . 172.3(2) ?
    C11 C12 C17 Cl3 . . . . 1.8(4) ?
    C8 C9 C18 O2 . . . . -179.4(3) ?
    C10 C9 C18 O2 . . . . 16.3(4) ?
    C8 C9 C18 C19 . . . . 8.5(4) ?
    C10 C9 C18 C19 . . . . -155.8(3) ?
    O2 C18 C19 C24 . . . . -91.9(3) ?
    C9 C18 C19 C24 . . . . 80.8(4) ?
    O2 C18 C19 C20 . . . . 77.3(3) ?
    C9 C18 C19 C20 . . . . -109.9(3) ?
    C24 C19 C20 C21 . . . . 3.1(4) ?
    C18 C19 C20 C21 . . . . -166.7(3) ?
    C24 C19 C20 Cl4 . . . . -176.2(2) ?
    C18 C19 C20 Cl4 . . . . 14.1(4) ?
    C19 C20 C21 C22 . . . . 0.2(4) ?
    Cl4 C20 C21 C22 . . . . 179.5(2) ?
    C20 C21 C22 C23 . . . . -2.6(4) ?
    C20 C21 C22 Cl5 . . . . 178.3(2) ?
    C21 C22 C23 C24 . . . . 1.6(4) ?
    Cl5 C22 C23 C24 . . . . -179.3(2) ?
    C22 C23 C24 C19 . . . . 2.0(4) ?
    C22 C23 C24 Cl6 . . . . -177.8(2) ?
    C20 C19 C24 C23 . . . . -4.2(4) ?
    C18 C19 C24 C23 . . . . 165.4(3) ?
    C20 C19 C24 Cl6 . . . . 175.5(2) ?
    C18 C19 C24 Cl6 . . . . -14.9(4) ?
loop_
    _geom_hbond_atom_site_label_D
    _geom_hbond_atom_site_label_H
    _geom_hbond_atom_site_label_A
    _geom_hbond_site_symmetry_A
    _geom_hbond_distance_DH
    _geom_hbond_distance_HA
    _geom_hbond_distance_DA
    _geom_hbond_angle_DHA
    O3 H3A O1 1_555 0.84 1.82 2.551(3) 145
data_Global
_journal_date_recd_electronic     2019-08-23
_journal_date_accepted     2019-09-02
_journal_name_full     'Acta Crystallographica, Section E'
_journal_year     2019
_journal_volume     75
_journal_issue     10
_journal_page_first     1418
_journal_page_last     1422
_journal_paper_category     GO
_journal_paper_doi     10.1107/S2056989019012118
_journal_coeditor_code     SU5512
_publ_contact_author_name     'Akiko Okamoto'
_publ_contact_author_address
;
Department of Organic and Polymer Materials Chemistry,
Tokyo University of Agriculture and Technology, Koganei, Tokyo 184-8588, Japan
;
_publ_contact_author_email     'aokamoto@cc.tuat.ac.jp'
_publ_contact_author_fax     '+81-42-388-7291'
_publ_contact_author_phone     '+81-42-388-7601'
_publ_section_title
;
Crystal structure and Hirshfeld surface analysis of
2-hydroxy-7-methoxy-1,8-bis(2,4,6-trichlorobenzoyl)naphthalene
;
_publ_section_title_footnote     .
loop_
    _publ_author_name
    _publ_author_footnote
    _publ_author_address
    'Muto, Toyokazu' .
;
Department of Organic and Polymer Materials Chemistry,
Tokyo University of Agriculture and Technology, Koganei, Tokyo 184-8588,
Japan
;
    'Iida, Kikuko' .
;
Department of Organic and Polymer Materials Chemistry,
Tokyo University of Agriculture and Technology, Koganei, Tokyo 184-8588,
Japan
;
    'Noguchi, Keiichi' .
;
Instrumentation Analysis Center,
Tokyo University of Agriculture and Technology,
Koganei, Tokyo 184-8588,
Japan
;
    'Yonezawa, Noriyuki' .
;
Department of Organic and Polymer Materials Chemistry,
Tokyo University of Agriculture and Technology, Koganei, Tokyo 184-8588,
Japan
;
    'Okamoto, Akiko' .
;
Department of Organic and Polymer Materials Chemistry,
Tokyo University of Agriculture and Technology, Koganei, Tokyo 184-8588,
Japan
;
_publ_section_synopsis
;
The title compound has a non-coplanar accumulated aromatic rings structure. In
the molecule, the two carbonyl groups are oriented in the same direction with
respect to the naphthalene ring system and are situated roughly parallel to
each other, whereas the two 2,4,6-trichlorobenzene rings are orientated in
opposite directions with respect to the naphthalene ring system.
;
