# Supplementary material for: Crystal structure and Hirshfeld surface analysis of 2-hy­droxy-7-meth­oxy-1,8-bis­(2,4,6-tri­chloro­benzo­yl)naphthalene
Source: Acta Crystallogr E Crystallogr Commun. 2019 Sep 10;75(Pt 10):1418–22. doi: 10.1107/S2056989019012118 (PMC6775736; doi:10.1107/S2056989019012118)
Supplement: Supplementary file 2 [file e-75-01418-Isup2.hkl]

#
# h,k,l, Fc-squared, Fo-squared, sigma(Fo-squared) and status flag
#
data_I
_shelx_title ' Yonezawa_120125_4_'
_shelx_refln_list_code          4
_shelx_F_calc_maximum      242.60
_exptl_crystal_F_000      1184.00
_reflns_d_resolution_high  0.8300
 
loop_
 _symmetry_equiv_pos_as_xyz
 'x, y, z'
 '-x, y+1/2, -z+1/2'
 '-x, -y, -z'
 'x, -y-1/2, z-1/2'
 
_cell_length_a    17.9667
_cell_length_b     7.9150
_cell_length_c    17.6995
_cell_angle_alpha  90.000
_cell_angle_beta  110.673
_cell_angle_gamma  90.000
 
_shelx_F_squared_multiplier     1.000
 
loop_
 _refln_index_h
 _refln_index_k
 _refln_index_l
 _refln_F_squared_calc
 _refln_F_squared_meas
 _refln_F_squared_sigma
 _refln_observed_status
   2   0   0    10353.70    11533.22    341.49 o
   3   0   0      315.87      246.17      7.63 o
   4   0   0     6862.01     6594.80    168.21 o
   5   0   0    28443.18    30385.96    814.83 o
   6   0   0     1180.14     1211.35     32.07 o
   7   0   0     9119.75     8869.19    236.39 o
   8   0   0    15388.10    16498.30    457.41 o
   9   0   0     5316.06     5411.51    161.30 o
  10   0   0     1439.57     1225.20     29.41 o
  11   0   0     1621.39     1632.68     41.55 o
  12   0   0       97.59       81.18      5.58 o
  13   0   0     6379.35     6324.32    213.55 o
  14   0   0      819.01      854.81     47.98 o
  15   0   0      319.88      280.67     24.51 o
  16   0   0      495.70      515.80     33.15 o
  17   0   0     2827.61     2907.54    106.57 o
  18   0   0      997.10      982.31     43.74 o
  19   0   0      467.57      451.11     24.94 o
  20   0   0       41.47       24.25      8.27 o
   1   1   0        2.18       10.64      1.11 o
   2   1   0      829.89      816.92     20.52 o
   3   1   0     5339.63     5473.75    154.77 o
   4   1   0       17.41       26.98      1.97 o
   5   1   0      712.15      636.57     20.70 o
   6   1   0      283.96      298.11     15.10 o
   7   1   0     2631.18     2664.73     65.15 o
   8   1   0     4344.99     4544.20     96.24 o
   9   1   0     4095.29     4151.95     84.88 o
  10   1   0     2223.44     2168.19     57.92 o
  11   1   0      208.99      202.93      9.86 o
  12   1   0       73.67       76.73      7.23 o
  13   1   0      598.62      578.66     17.96 o
  14   1   0     1574.22     1637.92     58.14 o
  15   1   0      517.03      451.10     16.65 o
  16   1   0        0.89        5.17      4.26 o
  17   1   0      366.34      410.74     37.43 o
  18   1   0      271.47      257.10     13.98 o
  19   1   0        0.91        7.41      4.81 o
  20   1   0      105.68      107.16      8.11 o
   0   2   0    27554.77    31232.61    826.87 o
   1   2   0     2835.47     2822.58     71.07 o
   2   2   0     3821.37     4131.63     88.57 o
   3   2   0    28407.15    30858.93    875.86 o
   4   2   0       95.02      139.02      4.34 o
   5   2   0     1053.33     1283.33     43.29 o
   6   2   0     6587.20     7421.01    180.66 o
   7   2   0     3580.58     3903.74     86.13 o
   8   2   0      245.15      268.95      6.86 o
   9   2   0        0.39       60.60      3.43 o
  10   2   0      308.68      362.07     20.86 o
  11   2   0       43.68       47.71      4.90 o
  12   2   0       16.05      118.49     14.68 o
  13   2   0     1471.96     1517.01     71.89 o
  14   2   0       78.43       75.69      7.52 o
  15   2   0       14.24       24.45      6.01 o
  16   2   0     1012.13     1055.07     51.58 o
  17   2   0      180.53      170.58     10.83 o
  18   2   0       86.84       83.12      7.16 o
  19   2   0      199.12      226.38     31.10 o
   1   3   0      834.99      936.73     23.81 o
   2   3   0    11417.98    11999.87    272.25 o
   3   3   0     2475.42     2390.85     62.44 o
   4   3   0     3330.35     3815.15     95.17 o
   5   3   0      617.46      620.37     20.58 o
   6   3   0      158.89      212.40     13.02 o
   7   3   0    17145.99    18802.71    506.64 o
   8   3   0      566.62      585.80     15.71 o
   9   3   0        6.89        9.56      2.17 o
  10   3   0     1310.80     1267.10     35.44 o
  11   3   0     3224.03     3258.50     96.91 o
  12   3   0     1411.97     1372.66     35.91 o
  13   3   0      312.06      284.81     11.14 o
  14   3   0      584.05      535.66     26.05 o
  15   3   0        4.44       13.41      5.06 o
  16   3   0      642.44      600.38     30.73 o
  17   3   0        0.51        1.24      2.89 o
  18   3   0       77.15       77.80     14.51 o
  19   3   0      106.87      103.70     12.41 o
   0   4   0    10436.68    11784.96    532.20 o
   1   4   0       56.24       55.86      2.93 o
   2   4   0     3751.23     4244.01    105.19 o
   3   4   0     1493.91     1612.13     48.87 o
   4   4   0     4621.43     4670.55    122.45 o
   5   4   0      343.52      358.32     11.13 o
   6   4   0      206.83      313.07     21.69 o
   7   4   0       14.83       20.65      3.51 o
   8   4   0      269.12      270.42     13.43 o
   9   4   0      208.51      194.20     18.02 o
  10   4   0       14.84       18.12      4.74 o
  11   4   0      367.54      332.66     22.12 o
  12   4   0      134.85      222.88     21.58 o
  13   4   0       93.42       80.38     11.97 o
  14   4   0        5.30       13.31      4.36 o
  15   4   0       60.42       66.46      8.55 o
  16   4   0        1.46        4.84      4.46 o
  17   4   0      630.53      556.51     22.68 o
  18   4   0       67.64       49.68      8.30 o
   1   5   0      484.15      472.46     19.09 o
   2   5   0        5.61       26.63      2.58 o
   3   5   0       73.48       84.16      3.78 o
   4   5   0       13.40       25.15      3.70 o
   5   5   0      990.23      981.26     35.53 o
   6   5   0      199.88      216.80     10.14 o
   7   5   0      429.45      384.14     20.47 o
   8   5   0      779.94      735.67     44.24 o
   9   5   0      636.59      652.85     35.95 o
  10   5   0      123.64      119.06     12.12 o
  11   5   0       94.08       85.90     10.45 o
  12   5   0      167.58      177.63     14.77 o
  13   5   0        0.01        7.57      4.67 o
  14   5   0       68.24       68.35      8.68 o
  15   5   0       68.33       45.77     12.16 o
  16   5   0      201.39      185.45     30.44 o
  17   5   0      394.28      383.34     22.14 o
   0   6   0     1163.98     1316.15     74.87 o
   1   6   0       20.57       11.94      5.25 o
   2   6   0       60.34       71.91      6.06 o
   3   6   0      768.66      796.13     35.24 o
   4   6   0     1719.28     1846.11    107.27 o
   5   6   0     1180.14     1242.95     84.14 o
   6   6   0      461.90      509.65     30.40 o
   7   6   0       85.49       80.53      8.41 o
   8   6   0       83.31       86.77     15.64 o
   9   6   0      191.61      218.07     13.98 o
  10   6   0       19.68       23.04      5.73 o
  11   6   0       41.51       40.44     11.79 o
  12   6   0       53.44       41.58      7.46 o
  13   6   0      312.00      303.27     19.50 o
  14   6   0      102.22       91.35      8.75 o
  15   6   0       16.03       10.36      3.98 o
   1   7   0      416.06      368.86     29.16 o
   2   7   0     1211.47     1252.73    225.71 o
   3   7   0     1411.39     1223.37    104.47 o
   4   7   0       63.70       61.35     17.11 o
   5   7   0      198.14      195.88     23.18 o
   6   7   0      100.01      113.07     15.07 o
   7   7   0     1620.55     1718.82    201.87 o
   8   7   0       62.88       67.19     17.75 o
   9   7   0       41.74       29.33      7.64 o
  10   7   0       15.24       11.05      6.03 o
  11   7   0      355.09      375.61     23.59 o
  12   7   0       57.89       51.15     10.82 o
  13   7   0        6.71        6.98      6.61 o
   1   8   0        0.18        2.38     12.35 o
   2   8   0      119.37      112.53     27.10 o
   3   8   0      168.20      119.99     24.80 o
   4   8   0       50.86       30.40     26.72 o
   5   8   0       34.73      105.57     77.50 o
   6   8   0        3.13       -0.76      5.75 o
   7   8   0       52.07       48.37     15.85 o
   8   8   0       89.58       57.14     19.33 o
   9   8   0        1.82        0.41      4.51 o
  10   8   0      168.57      171.41     25.93 o
   3   9   0        0.72        1.55      4.42 o
   4   9   0       24.22       30.06     10.36 o
   5   9   0       51.26       64.14     23.67 o
   6   9   0      237.47      336.58     29.39 o
 -20   1   1      126.29      103.36      8.38 o
 -19   1   1     1047.13     1085.63     31.24 o
 -18   1   1      233.01      237.31     13.64 o
 -17   1   1      599.65      646.57     21.78 o
 -16   1   1       43.31       56.44      6.90 o
 -15   1   1     1338.93     1263.62     49.65 o
 -14   1   1      552.60      551.25     41.21 o
 -13   1   1      175.89      223.98     23.45 o
 -12   1   1     1357.71     1277.54     35.58 o
 -11   1   1      556.38      548.75     12.79 o
 -10   1   1     1226.13     1270.16     28.85 o
  -9   1   1     2246.20     2311.02     76.11 o
  -8   1   1       30.17       49.65      3.40 o
  -7   1   1     1237.73     1211.53     25.46 o
  -6   1   1     9506.82     9794.77    215.22 o
  -5   1   1      134.14       95.00      4.71 o
  -4   1   1    16977.49    17932.14    423.92 o
  -3   1   1     2635.62     2738.14     59.82 o
  -2   1   1     5362.84     5493.83    158.93 o
  -1   1   1     2528.78     2579.45     56.71 o
   0   1   1     3462.34     3094.95     62.72 o
   1   1   1      875.71      884.15     16.85 o
   2   1   1       38.31       66.36      2.96 o
   3   1   1    17368.70    16656.86    437.21 o
   4   1   1    14020.48    13456.67    310.29 o
   5   1   1     6990.65     7064.38    150.59 o
   6   1   1      321.30      317.27     16.67 o
   7   1   1     1284.24     1254.63     29.53 o
   8   1   1      548.28      625.99     19.86 o
   9   1   1       42.59       41.21      2.48 o
  10   1   1       38.81       47.84      7.82 o
  11   1   1      364.97      369.05     10.78 o
  12   1   1     5874.32     5966.80    127.20 o
  13   1   1     1625.07     1665.28     44.30 o
  14   1   1       18.19       12.68      6.00 o
  15   1   1      426.28      422.63     20.52 o
  16   1   1        3.88        3.69      4.78 o
  17   1   1       15.41       16.75      6.72 o
  18   1   1      213.55      231.99     14.06 o
  19   1   1      134.01      143.63     10.79 o
 -20   2   1       89.39      134.47     14.19 o
 -19   2   1      101.89       88.18      7.47 o
 -18   2   1        3.64        4.97      4.17 o
 -17   2   1      311.41      328.14     17.02 o
 -16   2   1     2083.36     2027.55     68.63 o
 -15   2   1      631.50      680.97     21.75 o
 -14   2   1      382.51      402.13     26.60 o
 -13   2   1        6.05        8.47      4.44 o
 -12   2   1     7034.15     7147.76    195.92 o
 -11   2   1      535.06      531.65     17.12 o
 -10   2   1     1491.00     1531.09     36.14 o
  -9   2   1      225.43      236.74      7.83 o
  -8   2   1     2085.97     2125.00     45.83 o
  -7   2   1     2142.87     2292.92     53.69 o
  -6   2   1       23.40       59.76      4.48 o
  -5   2   1      172.79      164.22     12.06 o
  -4   2   1       97.49      132.50      3.37 o
  -3   2   1        3.35       14.09      1.62 o
  -2   2   1     1779.96     1826.18     46.46 o
  -1   2   1    12397.10    13079.79    315.79 o
   0   2   1      645.45      616.63     14.96 o
   1   2   1    58856.41    68645.22   1635.78 o
   2   2   1    15197.88    16532.66    332.69 o
   3   2   1    10200.07    10835.47    247.11 o
   4   2   1      312.81      335.89     11.63 o
   5   2   1    23120.84    23776.70    562.22 o
   6   2   1      233.99      240.05     13.33 o
   7   2   1      381.33      419.83     16.67 o
   8   2   1      748.44      721.08     12.92 o
   9   2   1     8370.35     8343.63    169.18 o
  10   2   1     1406.30     1446.70     51.30 o
  11   2   1      487.03      469.03     21.91 o
  12   2   1     1755.74     1848.63     69.46 o
  13   2   1      938.75      979.78     24.73 o
  14   2   1      274.52      276.33     11.54 o
  15   2   1        0.49       14.33      4.64 o
  16   2   1      112.25      103.52      8.65 o
  17   2   1      139.24      137.18     15.64 o
  18   2   1       12.98       12.55      4.73 o
  19   2   1      678.09      679.05     22.20 o
 -19   3   1       54.59       64.03     16.80 o
 -18   3   1      190.76      221.77     29.88 o
 -17   3   1      181.92      149.60     10.27 o
 -16   3   1      737.81      847.43     77.01 o
 -15   3   1      957.38      931.71     25.54 o
 -14   3   1       23.95       24.14      5.48 o
 -13   3   1     1004.57      924.90     35.59 o
 -12   3   1      917.88     1214.18     85.47 o
 -11   3   1      364.91      368.73     15.69 o
 -10   3   1       34.15       80.69     10.51 o
  -9   3   1     1134.24     1099.10     27.87 o
  -8   3   1     6386.74     6368.91    166.15 o
  -7   3   1       35.70       79.34      5.98 o
  -6   3   1      120.76      138.47      7.41 o
  -5   3   1      251.92      339.20      9.70 o
  -4   3   1     3046.35     3200.28     81.56 o
  -3   3   1      166.20      148.43      6.13 o
  -2   3   1      263.78      295.91      7.39 o
  -1   3   1     2587.50     2676.79     66.93 o
   0   3   1     3139.58     3240.27     74.72 o
   1   3   1    11768.50    12608.70    270.61 o
   2   3   1     2103.75     2246.88     58.97 o
   3   3   1      461.46      650.15     30.80 o
   4   3   1       16.67       40.02      1.83 o
   5   3   1     3454.26     3816.07     92.46 o
   6   3   1      304.48      295.28      6.02 o
   7   3   1      517.66      603.78     39.49 o
   8   3   1      368.92      345.44      7.36 o
   9   3   1        7.64       11.66      2.49 o
  10   3   1       33.96       40.96      4.40 o
  11   3   1      682.75      950.79     57.65 o
  12   3   1      298.18      314.80     31.18 o
  13   3   1        5.82        5.89      3.64 o
  14   3   1       12.10       10.03      4.56 o
  15   3   1       16.81       18.25      5.54 o
  16   3   1      323.63      285.58     12.21 o
  17   3   1       13.20       15.44      4.18 o
  18   3   1      208.76      173.49     12.46 o
 -18   4   1       14.45       14.20      5.45 o
 -17   4   1       29.26       26.17      7.32 o
 -16   4   1       14.74       13.24      5.76 o
 -15   4   1      163.28      145.22     12.49 o
 -14   4   1       14.10       17.37      5.64 o
 -13   4   1       84.25       73.81      9.79 o
 -12   4   1      852.96      876.37     42.73 o
 -11   4   1     4395.38     4006.23    363.43 o
 -10   4   1      425.80      395.52     26.46 o
  -9   4   1     2114.19     1959.97     93.25 o
  -8   4   1      110.46      116.83      5.87 o
  -7   4   1      320.25      333.86     13.66 o
  -6   4   1     2266.74     2346.65     69.98 o
  -5   4   1      418.36      497.43     23.35 o
  -4   4   1       31.00       38.14      2.21 o
  -3   4   1     1816.03     2105.54     63.30 o
  -2   4   1      995.24     1132.04     28.19 o
  -1   4   1      536.45      582.98     17.07 o
   0   4   1      124.75      158.88      4.48 o
   1   4   1     1129.08     1064.97     26.48 o
   2   4   1      348.36      376.26      8.48 o
   3   4   1     1009.23      937.45     28.37 o
   4   4   1     7105.66     7714.72    215.14 o
   5   4   1     2116.46     2062.97     59.94 o
   6   4   1     6947.25     6951.53    241.97 o
   7   4   1      178.92      174.70      6.79 o
   8   4   1      926.86      877.08     40.02 o
   9   4   1      779.30      674.86     37.26 o
  10   4   1      122.31      146.61     19.24 o
  11   4   1       32.41       25.82      5.55 o
  12   4   1     2654.05     2418.65    113.28 o
  13   4   1      521.27      502.59     27.67 o
  14   4   1        1.34        8.05      3.91 o
  15   4   1       14.50       15.06      5.59 o
  16   4   1        2.06        2.74      2.91 o
  17   4   1      324.03      273.16     20.55 o
  18   4   1       57.50       15.03     24.27 o
 -17   5   1      623.86      576.84     48.19 o
 -16   5   1      156.31      124.10     13.69 o
 -15   5   1      528.53      523.31     22.28 o
 -14   5   1      712.28      617.62     37.56 o
 -13   5   1        9.84       12.40      5.86 o
 -12   5   1       34.24       33.11      7.34 o
 -11   5   1       48.54       55.45      9.51 o
 -10   5   1      348.51      327.91     35.97 o
  -9   5   1      109.54      113.39     13.58 o
  -8   5   1      127.29      135.41     11.17 o
  -7   5   1     1382.86     1252.73    101.98 o
  -6   5   1      486.22      498.88     26.01 o
  -5   5   1     1754.42     1761.79     82.00 o
  -4   5   1     2714.21     3086.35    115.27 o
  -3   5   1     1811.06     1935.09     64.40 o
  -2   5   1     5167.36     5423.02    211.79 o
  -1   5   1     1617.85     1698.24     64.62 o
   0   5   1      448.36      505.53     16.87 o
   1   5   1       18.46       20.82      2.21 o
   2   5   1     5937.79     6475.63    247.75 o
   3   5   1     4135.47     4342.42    133.73 o
   4   5   1     1446.48     1592.39     77.49 o
   5   5   1      415.21      500.70     24.84 o
   6   5   1       49.66       60.72      7.96 o
   7   5   1     1062.27      965.33     53.28 o
   8   5   1     2584.19     2465.58    154.25 o
   9   5   1      502.69      461.03     35.97 o
  10   5   1      900.45      778.47     61.70 o
  11   5   1       52.34       51.39      7.11 o
  12   5   1     1079.54     1069.79     45.92 o
  13   5   1       27.71       18.20      5.23 o
  14   5   1       61.25       54.92      7.04 o
  15   5   1      233.97      191.99     11.37 o
  16   5   1      517.37      487.10     26.21 o
 -16   6   1       13.90        6.72      6.30 o
 -15   6   1       99.35       94.39     10.13 o
 -14   6   1       75.20       65.87      8.60 o
 -13   6   1      257.81      222.96     17.92 o
 -12   6   1       51.03       49.39      6.81 o
 -11   6   1      182.87      221.67     21.75 o
 -10   6   1        1.45        4.51      4.23 o
  -9   6   1      668.96      699.40     41.05 o
  -8   6   1      365.98      364.91     20.51 o
  -7   6   1      173.75      184.94     12.17 o
  -6   6   1     1922.09     2138.34    151.11 o
  -5   6   1      245.87      276.24     36.04 o
  -4   6   1      361.34      369.64     24.21 o
  -3   6   1      534.91      615.28     40.67 o
  -2   6   1      666.55      744.86     43.51 o
  -1   6   1     1541.47     1670.89     94.74 o
   0   6   1       61.31       62.47     11.86 o
   1   6   1      646.44      720.74     30.27 o
   2   6   1      180.23      167.09     10.61 o
   3   6   1     1057.74     1131.14     63.11 o
   4   6   1     1458.85     1574.28     93.56 o
   5   6   1      947.71      956.75     59.09 o
   6   6   1      180.32      160.99     12.00 o
   7   6   1      598.19      624.96     37.61 o
   8   6   1       19.86       25.00      7.19 o
   9   6   1        2.07       -0.80      4.37 o
  10   6   1        0.62        5.09      5.60 o
  11   6   1       11.31       13.58      6.36 o
  12   6   1       35.86       19.50      6.15 o
  13   6   1       18.75       26.78      6.72 o
  14   6   1       10.01        5.38      4.37 o
  15   6   1       72.99       61.07     20.99 o
 -14   7   1      245.70      282.48     46.15 o
 -13   7   1      130.79      133.88     17.54 o
 -12   7   1        0.48        4.16      4.11 o
 -11   7   1      303.33      325.26     22.44 o
 -10   7   1      420.77      466.61     33.25 o
  -9   7   1       35.73       37.45      8.50 o
  -8   7   1        9.95        7.45      5.45 o
  -7   7   1      112.52      116.17     13.41 o
  -6   7   1      134.94      179.20     25.02 o
  -5   7   1        7.27        6.94      4.53 o
  -4   7   1      500.76      540.93     47.87 o
  -3   7   1       42.80       34.63      7.88 o
  -2   7   1        2.96        4.68      5.53 o
  -1   7   1     2410.41     2675.54    237.17 o
   0   7   1       33.99       57.42      7.95 o
   1   7   1       43.14       24.74      9.63 o
   2   7   1        3.80        6.96      6.56 o
   3   7   1      155.97      161.09     15.22 o
   4   7   1       63.75       52.54     14.04 o
   5   7   1       46.40       44.36      9.69 o
   6   7   1      409.86      392.20     29.95 o
   7   7   1        1.02        9.12      6.62 o
   8   7   1       73.86       48.84     11.30 o
   9   7   1       69.09       75.82     14.65 o
  10   7   1       90.67       73.48     12.54 o
  11   7   1       77.61       69.71     14.13 o
  12   7   1      309.93      350.94     23.45 o
  13   7   1        5.61        5.47      6.30 o
 -11   8   1       60.80       73.70     14.87 o
 -10   8   1      573.36      641.43     81.05 o
  -9   8   1      159.49      182.78     20.91 o
  -8   8   1      144.26      196.27     25.95 o
  -7   8   1        2.14        5.43      9.85 o
  -6   8   1        0.94       -1.27      6.01 o
  -5   8   1      252.10      285.01     73.74 o
  -4   8   1       99.96       64.14     30.16 o
  -3   8   1      200.84      134.16     23.65 o
  -2   8   1       98.29       65.23     15.95 o
  -1   8   1      273.17      189.16     26.11 o
   0   8   1       87.31       79.50     19.30 o
   1   8   1      216.48      227.60     22.69 o
   2   8   1       52.77       50.95     12.07 o
   3   8   1        3.18        3.06      6.36 o
   4   8   1        0.37        3.13      7.55 o
   5   8   1      551.57      617.01    104.33 o
   6   8   1      577.70      644.17    107.81 o
   7   8   1      411.94      363.63     58.76 o
   8   8   1       57.48       73.44     15.73 o
   9   8   1      211.24      245.48     25.65 o
  10   8   1       10.83        9.35      7.20 o
  -6   9   1        7.41      166.52     21.16 o
   1   9   1      188.47      105.65     22.94 o
   2   9   1        5.14        6.29      6.97 o
   3   9   1       26.27       15.75     10.05 o
   4   9   1        0.48        1.28     10.25 o
   5   9   1       63.75       43.39     14.71 o
   6   9   1       40.89       28.89     10.92 o
 -20   0   2        9.39        6.79      6.48 o
 -19   0   2     1070.68     1070.93     47.84 o
 -18   0   2       16.94        7.00      8.50 o
 -17   0   2     2770.05     2827.14    114.66 o
 -16   0   2      906.10      791.61     34.54 o
 -15   0   2     4380.54     4440.90    187.25 o
 -14   0   2     3577.54     3815.57    161.25 o
 -13   0   2      190.77      220.33     12.79 o
 -12   0   2     4949.22     5002.75    142.35 o
 -11   0   2     1533.31     1385.39     31.99 o
 -10   0   2     1084.21     1111.97     25.41 o
  -9   0   2     3675.30     3883.14     89.71 o
  -8   0   2     1991.72     1729.61     39.63 o
  -7   0   2    39132.87    44720.32   1007.65 o
  -6   0   2     1649.17     1736.38     38.02 o
  -5   0   2    10954.66    12277.41    317.39 o
  -4   0   2       71.43       54.43      5.26 o
  -3   0   2      710.59      772.62     17.37 o
  -2   0   2     5577.09     5480.54    114.54 o
  -1   0   2      723.24      720.90     18.65 o
   0   0   2    15027.40    11714.13    302.17 o
   1   0   2     4330.68     3544.00     93.69 o
   2   0   2     1551.13     1600.54     42.13 o
   3   0   2      513.10      448.81     12.34 o
   4   0   2      217.46      178.50      6.23 o
   5   0   2     2661.82     2477.97     62.43 o
   6   0   2     2538.03     2188.25     66.67 o
   7   0   2     2838.02     2913.48     85.73 o
   8   0   2       79.13       77.51      4.51 o
   9   0   2       10.39       17.25      2.62 o
  10   0   2     5252.96     5029.19    114.15 o
  11   0   2       82.25       69.15      6.10 o
  12   0   2      104.88      112.58     14.40 o
  13   0   2        0.44        4.17      8.72 o
  14   0   2      771.40      825.83     39.58 o
  15   0   2      201.95      225.10     23.53 o
  16   0   2        3.08        3.98      9.10 o
  17   0   2       34.97       34.01      9.70 o
  18   0   2     1415.32     1531.41     55.26 o
  19   0   2      157.39      190.97     15.24 o
 -20   1   2      185.20      188.92     11.91 o
 -19   1   2       39.93       41.38      7.79 o
 -18   1   2      473.17      454.95     15.93 o
 -17   1   2      108.00       95.83      8.64 o
 -16   1   2      504.96      514.34     23.03 o
 -15   1   2     1194.53     1169.20     90.84 o
 -14   1   2      196.09      239.23     27.56 o
 -13   1   2      266.35      275.81      9.34 o
 -12   1   2      235.10      248.57     15.09 o
 -11   1   2       14.99       36.35      3.87 o
 -10   1   2     1498.55     1454.53     33.91 o
  -9   1   2        9.13       41.19      2.89 o
  -8   1   2      137.98      172.08      5.86 o
  -7   1   2      791.04      937.62     35.87 o
  -6   1   2     1738.67     1860.89     50.63 o
  -5   1   2        4.11        8.42      1.89 o
  -4   1   2      634.06      592.36     26.74 o
  -3   1   2     3090.56     3017.81     80.83 o
  -2   1   2    13295.09    13047.83    399.24 o
  -1   1   2      497.70      423.56      8.47 o
   0   1   2     5677.18     5097.56     96.86 o
   1   1   2     2243.52     2019.40     24.29 o
   2   1   2       26.41       37.99      2.82 o
   3   1   2     8454.47     7721.19    200.72 o
   4   1   2     2306.61     2126.48     76.02 o
   5   1   2    19723.22    18923.81    408.78 o
   6   1   2      417.62      546.38     19.17 o
   7   1   2     3678.92     3656.05     76.03 o
   8   1   2      495.64      287.46     10.02 o
   9   1   2      140.46      127.84      5.26 o
  10   1   2     1625.30     1567.71     26.44 o
  11   1   2      226.49      230.61     18.15 o
  12   1   2     2219.80     2380.40    135.22 o
  13   1   2     4490.20     4622.17    104.02 o
  14   1   2       49.08       56.90      7.89 o
  15   1   2       70.46      119.65     17.69 o
  16   1   2       76.33       65.42      9.60 o
  17   1   2      385.17      360.30     15.79 o
  18   1   2        0.30        0.98      3.46 o
  19   1   2        0.13        4.48      3.78 o
 -20   2   2      254.36      268.64     12.05 o
 -19   2   2       64.19       61.39      5.59 o
 -18   2   2       65.42       60.15      7.11 o
 -17   2   2       81.59       95.67     14.48 o
 -16   2   2      116.28      169.64     21.63 o
 -15   2   2       40.89       60.19      7.62 o
 -14   2   2     1871.62     1876.42     94.66 o
 -13   2   2        9.93       22.46      4.64 o
 -12   2   2      575.09      605.02     31.53 o
 -11   2   2      905.87      937.61     21.89 o
 -10   2   2      271.55      287.81     18.84 o
  -9   2   2     3391.37     3339.07     84.36 o
  -8   2   2     1200.20     1425.24     36.37 o
  -7   2   2     6200.40     6682.75    165.83 o
  -6   2   2     4283.59     4408.62    121.53 o
  -5   2   2       34.87       49.32      2.93 o
  -4   2   2    10842.94    11369.65    271.90 o
  -3   2   2     1806.51     1819.18     58.41 o
  -2   2   2      688.51      773.54     17.02 o
  -1   2   2      344.51      365.57     10.00 o
   0   2   2     1322.36     1430.18     34.30 o
   1   2   2      206.64      295.77      6.39 o
   2   2   2     7750.52     7732.81    135.39 o
   3   2   2     3341.52     3500.87     58.52 o
   4   2   2     8033.23     8181.12    169.26 o
   5   2   2      367.83      358.37      9.83 o
   6   2   2     1055.60      923.65     22.08 o
   7   2   2      195.33      226.13      6.88 o
   8   2   2      296.89      247.32      6.65 o
   9   2   2       66.89       81.05      4.66 o
  10   2   2     2607.88     2528.66     51.87 o
  11   2   2      484.29      443.04     21.92 o
  12   2   2       85.76       95.22      7.83 o
  13   2   2        1.96        4.35      3.89 o
  14   2   2       23.45       20.34      5.07 o
  15   2   2       13.71       18.95      5.99 o
  16   2   2        0.35        6.72      4.10 o
  17   2   2       52.78       62.74     12.02 o
  18   2   2      288.03      260.50     12.59 o
 -19   3   2     1389.20     1334.23     38.26 o
 -18   3   2      444.46      430.79     15.81 o
 -17   3   2       64.65       48.26      7.13 o
 -16   3   2     2573.26     2621.91     70.34 o
 -15   3   2      510.01      454.11     15.84 o
 -14   3   2       81.29      129.11     15.73 o
 -13   3   2       71.09       94.45     12.87 o
 -12   3   2     1844.97     1936.26     74.08 o
 -11   3   2     1139.72     1147.30     41.57 o
 -10   3   2     2318.70     2224.05     72.54 o
  -9   3   2     2169.92     2057.91     65.39 o
  -8   3   2     2592.82     2613.67    103.20 o
  -7   3   2     4501.88     4924.50    131.31 o
  -6   3   2      510.22      622.67     17.71 o
  -5   3   2     1177.49     1346.78     38.59 o
  -4   3   2      229.86      310.16      6.91 o
  -3   3   2     1892.04     1852.17     46.99 o
  -2   3   2      764.33      748.04     18.86 o
  -1   3   2     3203.35     3558.84     96.34 o
   0   3   2    20515.24    21486.28    511.51 o
   1   3   2     5507.51     5708.02    117.33 o
   2   3   2     8156.47     8056.57    159.93 o
   3   3   2     8781.04     8792.96    195.58 o
   4   3   2       11.52       32.35      2.84 o
   5   3   2     2464.42     2128.69     55.52 o
   6   3   2      802.84      829.30     17.56 o
   7   3   2       37.14       30.10      3.09 o
   8   3   2        4.54       11.27      2.53 o
   9   3   2      234.24      261.29     11.17 o
  10   3   2      266.80      280.29     31.18 o
  11   3   2     3072.49     2993.98    113.72 o
  12   3   2     1164.97     1135.59     26.24 o
  13   3   2      971.03      932.89     33.34 o
  14   3   2       56.68       53.02      6.93 o
  15   3   2      266.05      255.31     12.18 o
  16   3   2        0.47        0.31      2.14 o
  17   3   2      706.51      692.63     22.60 o
  18   3   2      701.16      696.73     41.78 o
 -19   4   2      194.01      164.29     22.93 o
 -18   4   2      170.15      128.07     26.27 o
 -17   4   2        0.55        1.91      3.86 o
 -16   4   2      161.64      159.92     12.12 o
 -15   4   2      357.15      315.70     16.45 o
 -14   4   2      115.64      110.64     20.17 o
 -13   4   2      775.00      765.41     69.78 o
 -12   4   2     2065.10     2055.21     99.27 o
 -11   4   2     3971.14     4072.40    201.86 o
 -10   4   2      130.97      167.24     14.48 o
  -9   4   2       58.25       66.39     14.54 o
  -8   4   2      110.77      110.87      5.36 o
  -7   4   2      593.58      556.01     19.04 o
  -6   4   2      351.40      341.35     10.48 o
  -5   4   2     1206.62     1269.48     41.58 o
  -4   4   2     1945.45     2113.23     55.01 o
  -3   4   2     1592.25     1681.72     48.88 o
  -2   4   2     4611.23     5162.00    142.31 o
  -1   4   2     2698.56     3167.26     92.84 o
   0   4   2      503.95      504.48     14.51 o
   1   4   2     1215.85     1392.38     34.33 o
   2   4   2     3477.32     3870.84    105.65 o
   3   4   2      143.39      117.49      3.31 o
   4   4   2      999.76      986.24     32.51 o
   5   4   2     5233.43     5528.91    171.03 o
   6   4   2     1783.90     1616.08     43.93 o
   7   4   2       38.87       44.12      5.67 o
   8   4   2     2078.43     2034.40     81.14 o
   9   4   2      575.86      529.06     37.05 o
  10   4   2     4410.63     4116.25    171.63 o
  11   4   2      127.86      128.24     12.81 o
  12   4   2        2.16        8.23      4.20 o
  13   4   2        2.21        5.48      4.32 o
  14   4   2      753.73      737.30     26.60 o
  15   4   2       37.08       40.16      6.90 o
  16   4   2       49.18       38.67      5.33 o
  17   4   2       22.03       11.31      4.65 o
 -17   5   2       10.82        9.41      6.24 o
 -16   5   2      253.01      222.31     16.47 o
 -15   5   2       46.51       42.94      6.95 o
 -14   5   2      136.55      127.00     18.28 o
 -13   5   2      630.77      667.54     31.83 o
 -12   5   2        0.45        3.27      4.15 o
 -11   5   2      570.46      567.68     50.46 o
 -10   5   2     1129.30     1286.78    101.50 o
  -9   5   2        8.42       18.26      7.12 o
  -8   5   2       86.63       92.96      9.29 o
  -7   5   2     1070.98     1139.42     77.89 o
  -6   5   2     1173.97     1201.52     46.98 o
  -5   5   2     1079.54     1166.05     60.05 o
  -4   5   2      589.02      652.50     24.10 o
  -3   5   2       95.37      125.55      7.28 o
  -2   5   2      203.31      235.80      9.26 o
  -1   5   2      100.42      101.12      6.16 o
   0   5   2     2983.35     3133.10     90.96 o
   1   5   2      283.14      371.17      9.73 o
   2   5   2     5313.86     5564.28    173.14 o
   3   5   2       66.12       62.24      3.65 o
   4   5   2       93.01       94.65      6.20 o
   5   5   2      152.51      158.61      9.34 o
   6   5   2      218.69      215.21     11.34 o
   7   5   2     1447.66     1396.69     86.00 o
   8   5   2      436.47      409.60     28.29 o
   9   5   2      419.56      478.28     32.60 o
  10   5   2      920.04      771.99     62.18 o
  11   5   2        2.97        4.94      3.94 o
  12   5   2      109.63       86.99     14.39 o
  13   5   2       12.79        3.86      4.04 o
  14   5   2       28.02       18.56      4.46 o
  15   5   2      149.33      141.09     15.70 o
  16   5   2      138.15      101.76     18.35 o
 -16   6   2      134.99      122.93     13.11 o
 -15   6   2        5.91        4.03      4.15 o
 -14   6   2      202.71      206.24     12.91 o
 -13   6   2       27.59       32.70      9.07 o
 -12   6   2        2.77        5.25      5.87 o
 -11   6   2      333.77      393.18     33.04 o
 -10   6   2      312.69      330.36     29.33 o
  -9   6   2     1398.10     1558.89    100.92 o
  -8   6   2      127.47      172.06     20.71 o
  -7   6   2     1144.41     1379.58     98.93 o
  -6   6   2      634.62      671.78     48.19 o
  -5   6   2      682.04      779.97     59.16 o
  -4   6   2      520.03      529.88     39.71 o
  -3   6   2       69.69       93.19      9.29 o
  -2   6   2      106.30      106.22     12.77 o
  -1   6   2      106.68      117.47      9.52 o
   0   6   2      878.83      929.86     42.84 o
   1   6   2      122.25      127.91     11.16 o
   2   6   2       69.07       88.59      7.95 o
   3   6   2       32.92       39.90      7.47 o
   4   6   2      605.50      670.31     39.10 o
   5   6   2      343.48      365.76     22.71 o
   6   6   2      994.29      968.94     74.84 o
   7   6   2     1531.84     1454.37    121.99 o
   8   6   2      539.56      497.68     49.56 o
   9   6   2      174.82      154.47     22.41 o
  10   6   2      884.14      910.53     45.22 o
  11   6   2      458.36      469.55     42.00 o
  12   6   2       81.47       93.84      9.73 o
  13   6   2      250.88      262.47     14.09 o
  14   6   2      309.25      273.19     16.18 o
 -14   7   2      487.30      547.84     27.74 o
 -13   7   2        7.06        9.86      5.38 o
 -12   7   2       41.61       63.79      9.39 o
 -11   7   2       19.31       21.63      9.63 o
 -10   7   2       51.07       78.39     10.42 o
  -9   7   2       33.06       24.05      8.79 o
  -8   7   2        2.74        2.54      5.10 o
  -7   7   2      191.63      233.14     24.20 o
  -6   7   2      117.40      119.19     12.88 o
  -5   7   2      111.13      125.47     15.20 o
  -4   7   2       74.21       75.86      8.22 o
  -3   7   2       41.36       42.52      7.98 o
  -2   7   2      366.08      394.97     37.26 o
  -1   7   2       61.60       51.58     26.62 o
   0   7   2      854.34      958.93     38.47 o
   1   7   2      562.97      624.41     44.33 o
   2   7   2        1.03        5.05      6.26 o
   3   7   2        8.65        5.96      6.82 o
   4   7   2      114.38      129.09     16.08 o
   5   7   2        0.97        1.97      5.24 o
   6   7   2      296.78      289.82     21.01 o
   7   7   2      842.82      755.38     90.45 o
   8   7   2        1.34        3.36      6.69 o
   9   7   2       87.29       90.77     13.20 o
  10   7   2      196.92      186.91     16.88 o
  11   7   2       44.90       35.38     11.44 o
  12   7   2       63.40       69.40     19.67 o
 -11   8   2       18.89       10.89      7.68 o
 -10   8   2        0.36        6.01      5.99 o
  -9   8   2       76.34       74.46     11.08 o
  -8   8   2       73.74       85.32     31.78 o
  -7   8   2       24.10       29.28      9.83 o
  -6   8   2        0.07        3.91      8.64 o
  -5   8   2      109.56      105.64     21.49 o
  -4   8   2       31.17       39.10     23.88 o
  -2   8   2       55.42       35.43     13.76 o
  -1   8   2       69.61       77.15     30.80 o
   0   8   2      145.74      128.60     26.81 o
   1   8   2       21.20        9.82      7.47 o
   2   8   2      419.64      415.87     33.89 o
   3   8   2       37.52       45.57      9.00 o
   4   8   2       48.40       60.82     10.06 o
   5   8   2      146.60       91.68     21.30 o
   6   8   2        1.45        2.02      3.64 o
   7   8   2      281.98      235.93     38.18 o
   8   8   2      213.20      216.69     36.31 o
   9   8   2       52.81       37.17     10.61 o
  10   8   2       15.14       24.35     10.24 o
  -7   9   2      309.38       70.11     16.04 o
  -6   9   2      243.63      312.10     34.66 o
   0   9   2      336.25      196.04     25.05 o
   1   9   2       86.97       52.96     14.13 o
   2   9   2      214.78      180.45     37.78 o
   3   9   2       43.51       57.94     16.07 o
   4   9   2      144.88       92.27     31.82 o
   5   9   2       35.97       16.17     12.29 o
 -21   1   3       26.76       29.69      6.04 o
 -20   1   3      203.85      221.45     19.76 o
 -19   1   3      182.07      159.81     11.42 o
 -18   1   3      109.27      118.51      8.23 o
 -17   1   3       91.90       87.98     11.95 o
 -16   1   3      432.40      413.21     25.48 o
 -15   1   3      749.57      791.11     36.69 o
 -14   1   3     1949.32     1966.70     62.42 o
 -13   1   3      198.37      214.78      8.32 o
 -12   1   3      737.34      622.39     21.64 o
 -11   1   3     7256.39     7688.97    167.71 o
 -10   1   3     4769.33     5164.82    115.76 o
  -9   1   3      546.55      450.01     10.54 o
  -8   1   3      214.67      392.40     28.07 o
  -7   1   3    16930.75    18874.88    319.50 o
  -6   1   3      106.59      193.08     14.35 o
  -5   1   3      225.92      265.50      5.46 o
  -4   1   3      107.13      107.66      4.61 o
  -3   1   3      504.89      453.60     16.15 o
  -2   1   3       13.52       26.93      3.07 o
  -1   1   3     2519.42     2279.73     43.55 o
   0   1   3      478.04      544.23      8.54 o
   1   1   3        4.17       12.42      2.06 o
   2   1   3     2815.33     2606.75     45.94 o
   3   1   3     9940.67     9345.36    183.51 o
   4   1   3       47.80       51.94      2.89 o
   5   1   3      135.23      168.59      5.11 o
   6   1   3    35148.43    36458.85    690.73 o
   7   1   3     6990.86     7027.31    120.52 o
   8   1   3     1584.96     1531.70     30.56 o
   9   1   3     2018.76     1949.54     47.18 o
  10   1   3     1641.51     1491.55     25.16 o
  11   1   3       52.15       63.94      7.23 o
  12   1   3     6247.19     6243.17    140.34 o
  13   1   3      509.38      558.95     61.62 o
  14   1   3      680.86      706.79     26.04 o
  15   1   3      641.90      623.14     25.94 o
  16   1   3        1.36        5.91      4.70 o
  17   1   3      137.75      142.68     17.70 o
  18   1   3      165.74      171.95      9.52 o
 -20   2   3      558.32      506.06     17.65 o
 -19   2   3       20.34       21.54      5.35 o
 -18   2   3      515.23      505.23     17.20 o
 -17   2   3      760.34      819.87     26.85 o
 -16   2   3      454.76      442.69     18.52 o
 -15   2   3       26.27       40.99      7.01 o
 -14   2   3     2039.73     2120.15    106.51 o
 -13   2   3      496.64      527.77     36.82 o
 -12   2   3      324.26      406.72     37.07 o
 -11   2   3     1447.91     1529.68     34.94 o
 -10   2   3       15.02       25.76      2.78 o
  -9   2   3       13.36       71.82      7.76 o
  -8   2   3     2346.67     2594.57     70.86 o
  -7   2   3     3353.47     3203.28     88.07 o
  -6   2   3     7154.20     7301.52    171.50 o
  -5   2   3      118.49      179.90     12.85 o
  -4   2   3     9147.54     9252.39    255.53 o
  -3   2   3     9774.82    10279.77    226.36 o
  -2   2   3      261.10      353.22      7.59 o
  -1   2   3    18644.49    19082.11    404.80 o
   0   2   3     4273.58     3980.99     77.58 o
   1   2   3     2981.34     2667.47     44.28 o
   2   2   3     5236.80     4746.71     70.12 o
   3   2   3     1262.55     1128.45     17.28 o
   4   2   3      568.48      580.28     21.55 o
   5   2   3      573.54      566.25     23.08 o
   6   2   3     1023.44     1049.41     33.09 o
   7   2   3      831.30      768.31     30.44 o
   8   2   3     2803.45     2570.11     55.48 o
   9   2   3      793.59      758.06     31.88 o
  10   2   3       24.44       60.31      9.83 o
  11   2   3      625.11      597.32     21.35 o
  12   2   3       33.18       35.84      5.52 o
  13   2   3     1375.54     1355.62     34.18 o
  14   2   3      472.78      486.73     24.23 o
  15   2   3      939.12      908.05     26.29 o
  16   2   3        5.13        5.68      4.23 o
  17   2   3     1285.54     1252.74     54.33 o
  18   2   3        0.17        1.47      3.25 o
 -20   3   3       53.90       41.36     12.56 o
 -19   3   3       10.24       25.60      7.14 o
 -18   3   3       63.90       65.02      6.92 o
 -17   3   3      414.40      427.33     15.74 o
 -16   3   3      167.89      213.22     24.81 o
 -15   3   3      135.21      152.32     10.32 o
 -14   3   3      219.23      237.53     10.81 o
 -13   3   3       82.02      175.23     21.78 o
 -12   3   3     2224.33     2325.45     72.40 o
 -11   3   3      336.93      314.25     18.74 o
 -10   3   3       30.80       43.58      3.05 o
  -9   3   3     1085.99     1089.82     36.20 o
  -8   3   3       24.68       34.46      3.29 o
  -7   3   3     2799.44     3005.73     69.38 o
  -6   3   3     2824.62     3232.47     89.29 o
  -5   3   3      613.20      658.55     17.77 o
  -4   3   3     5395.88     6122.41    126.63 o
  -3   3   3        4.33       10.00      1.22 o
  -2   3   3       11.37       27.54      1.76 o
  -1   3   3     2445.25     2382.16     63.97 o
   0   3   3       23.17       28.20      2.60 o
   1   3   3      578.78      510.78      9.56 o
   2   3   3       50.44       41.86      1.85 o
   3   3   3     5530.29     5728.79    101.84 o
   4   3   3     5608.46     5561.62    100.22 o
   5   3   3      120.00      119.58      3.57 o
   6   3   3      116.45      124.08      3.76 o
   7   3   3      566.01      560.81     11.18 o
   8   3   3        5.54        9.62      2.89 o
   9   3   3     3012.94     2876.89     72.83 o
  10   3   3     1720.89     1673.44     70.41 o
  11   3   3       51.78       55.66      6.03 o
  12   3   3      624.79      538.59     21.33 o
  13   3   3      309.64      267.77     16.50 o
  14   3   3      123.22      128.13     10.24 o
  15   3   3       39.33       38.81      9.35 o
  16   3   3       88.62       84.09      7.16 o
  17   3   3      213.22      225.76     12.09 o
 -19   4   3       23.58       20.71      8.81 o
 -18   4   3      126.19      118.27      9.61 o
 -17   4   3      372.54      326.15     22.30 o
 -16   4   3      196.19      183.49     12.97 o
 -15   4   3      518.06      489.04     31.66 o
 -14   4   3      284.10      332.13     15.50 o
 -13   4   3     1112.95     1086.79     66.13 o
 -12   4   3      393.71      719.13     57.47 o
 -11   4   3     1576.27     1532.75     88.99 o
 -10   4   3      207.31      195.06     17.54 o
  -9   4   3      646.09      681.23     35.06 o
  -8   4   3        9.50       19.54      4.13 o
  -7   4   3     1459.26     1425.96     44.98 o
  -6   4   3       43.20       23.38      2.34 o
  -5   4   3     1270.72     1370.34     37.92 o
  -4   4   3    16549.83    18446.47    465.89 o
  -3   4   3     2701.62     2807.59     78.30 o
  -2   4   3       60.23       64.23      2.12 o
  -1   4   3      254.53      191.90      4.88 o
   0   4   3     1788.36     1661.37     37.37 o
   1   4   3       31.35       47.75      2.05 o
   2   4   3       86.52       93.77      2.87 o
   3   4   3       26.82       41.66      2.52 o
   4   4   3     2926.89     2637.14     51.13 o
   5   4   3     6798.66     6720.17    143.62 o
   6   4   3       17.45       17.65      2.80 o
   7   4   3      357.11      388.62     18.95 o
   8   4   3      232.53      246.38     10.51 o
   9   4   3       75.47       62.50      6.09 o
  10   4   3      166.13      172.68     11.38 o
  11   4   3        9.84       17.19      4.87 o
  12   4   3       33.97       35.92      6.82 o
  13   4   3      148.60      141.40      9.21 o
  14   4   3     1011.93      903.29     33.50 o
  15   4   3      561.36      463.15     24.54 o
  16   4   3        0.77        1.98      2.50 o
  17   4   3      114.53      134.79     25.40 o
 -18   5   3       28.46       36.14     11.94 o
 -17   5   3        3.43        3.27      5.46 o
 -16   5   3      111.18      119.70     17.38 o
 -15   5   3      128.13      119.01     14.15 o
 -14   5   3      480.72      515.92     23.87 o
 -13   5   3       20.93       30.58      8.05 o
 -12   5   3       55.90       71.05     10.93 o
 -11   5   3      724.63      768.97     33.67 o
 -10   5   3     1282.26     1378.48     87.06 o
  -9   5   3      208.07      226.16     16.22 o
  -8   5   3       23.40       30.85      6.89 o
  -7   5   3     1631.18     1674.65     97.06 o
  -6   5   3        7.27       10.69      4.62 o
  -5   5   3      592.64      614.03     38.09 o
  -4   5   3      180.90      220.48     13.94 o
  -3   5   3        0.41        2.05      2.20 o
  -2   5   3       80.34       87.40      4.82 o
  -1   5   3      901.79      976.25     31.33 o
   0   5   3      212.84      208.50     11.78 o
   1   5   3      481.47      511.61     11.76 o
   2   5   3     2211.38     2209.67     58.60 o
   3   5   3        4.46       11.66      4.25 o
   4   5   3       22.71       26.91      7.32 o
   5   5   3       58.28       55.08      8.87 o
   6   5   3     2262.09     2182.50    119.80 o
   7   5   3       49.31       46.66      6.40 o
   8   5   3        6.82       10.34      4.67 o
   9   5   3       13.69       12.48      5.49 o
  10   5   3     1886.84     1792.85     97.76 o
  11   5   3        9.96        7.05      5.30 o
  12   5   3      344.17      286.29     21.59 o
  13   5   3        7.58        9.44      4.60 o
  14   5   3      230.91      192.43     14.74 o
  15   5   3      129.66      106.09     12.34 o
 -16   6   3       31.68       36.62     10.99 o
 -15   6   3       23.08       18.39      5.98 o
 -14   6   3      253.61      278.93     31.85 o
 -13   6   3       35.07       47.37     11.20 o
 -12   6   3        0.50        5.23      5.02 o
 -11   6   3      404.99      473.87     39.00 o
 -10   6   3     1160.92     1253.03     81.16 o
  -9   6   3      933.58     1347.16    166.96 o
  -8   6   3      619.51      653.70     67.44 o
  -7   6   3      823.29      922.95     69.66 o
  -6   6   3      110.14      123.02     14.09 o
  -5   6   3      436.08      447.23     36.06 o
  -4   6   3      131.81      155.35     15.20 o
  -3   6   3       28.39       45.08      7.43 o
  -2   6   3      224.00      229.95     11.11 o
  -1   6   3      138.98      152.51     11.95 o
   0   6   3     1711.90     1781.84     74.10 o
   1   6   3       20.60       22.46      6.70 o
   2   6   3        9.60        9.55      5.02 o
   3   6   3     1287.94     1279.35     64.52 o
   4   6   3       99.03      122.09     13.55 o
   5   6   3        1.71       25.42      7.34 o
   6   6   3     1019.93      943.20     72.24 o
   7   6   3        1.36        3.34      4.79 o
   8   6   3        6.11       11.94      8.14 o
   9   6   3       77.55       58.17     11.61 o
  10   6   3      147.68      130.11     24.47 o
  11   6   3      696.86      661.30     30.51 o
  12   6   3      146.50      129.05     17.54 o
  13   6   3      385.04      420.96     23.34 o
  14   6   3       38.27       20.47     12.41 o
 -14   7   3       28.50       27.92      7.01 o
 -13   7   3       93.46      122.23     13.38 o
 -12   7   3       68.44       79.77      8.50 o
 -11   7   3      743.13      787.12     59.14 o
 -10   7   3      221.10      216.30     20.42 o
  -9   7   3       97.86       93.64     12.07 o
  -8   7   3       10.96        9.97      7.35 o
  -7   7   3      190.74      240.98     18.25 o
  -6   7   3      119.54      144.82     12.40 o
  -5   7   3      163.28      172.97     21.28 o
  -4   7   3      189.35      205.13     14.81 o
  -3   7   3       41.96       45.23      9.29 o
  -2   7   3       32.82       53.20     13.76 o
  -1   7   3      298.72      346.28     19.54 o
   0   7   3      181.32      214.52     13.01 o
   1   7   3      529.94      554.73     38.91 o
   2   7   3       33.88       32.98      7.69 o
   3   7   3     1226.32     1275.11     47.31 o
   4   7   3       63.69       65.44     11.46 o
   5   7   3       35.22       29.86      9.84 o
   6   7   3       21.87       21.19      8.66 o
   7   7   3     1029.75     1063.93     67.16 o
   8   7   3       56.48       59.93     14.71 o
   9   7   3      316.79      277.11     35.77 o
  10   7   3       26.40       17.65      8.03 o
  11   7   3      165.35      151.22     14.55 o
  12   7   3      230.96      278.28     22.34 o
 -11   8   3       10.46        4.13      6.51 o
 -10   8   3       11.65       12.26      7.68 o
  -9   8   3       34.90       32.59     27.33 o
  -8   8   3       97.99       78.99     32.93 o
  -7   8   3      135.30      159.69     23.09 o
  -6   8   3       10.73        9.20      5.33 o
  -5   8   3       90.03       86.29     11.99 o
  -4   8   3      410.85      441.05     74.87 o
  -3   8   3      440.44      483.63     30.43 o
  -2   8   3       12.39       15.44      6.80 o
  -1   8   3     1043.76     1058.34     61.01 o
   0   8   3      554.22      533.00     55.98 o
   1   8   3      305.68      326.85     21.30 o
   2   8   3       70.18       74.41     10.93 o
   3   8   3        3.29        3.55      5.18 o
   4   8   3        2.45        1.91      4.70 o
   5   8   3       81.59       76.17     12.67 o
   6   8   3        2.52        2.13      4.80 o
   7   8   3       12.38        5.19      4.90 o
   8   8   3      109.66       75.71     14.11 o
   9   8   3       40.78       36.76     10.98 o
  -6   9   3      115.09      157.44     24.47 o
  -5   9   3       49.37       74.53     17.50 o
  -4   9   3        7.42       -0.21      4.55 o
  -3   9   3        5.75        0.91      5.10 o
  -2   9   3       71.19       30.89      9.47 o
  -1   9   3       14.16        5.05     11.89 o
   0   9   3        0.19       -0.38      5.15 o
   1   9   3       43.19       13.96     10.33 o
   2   9   3       15.26        9.45     17.23 o
   3   9   3       38.79       26.59     13.77 o
   4   9   3       36.56       39.61     15.33 o
 -21   0   4       21.44       18.25      8.09 o
 -20   0   4       79.84       95.28     11.50 o
 -19   0   4      553.84      477.72     29.47 o
 -18   0   4       67.23       68.63      9.80 o
 -17   0   4       17.97       12.11      5.98 o
 -16   0   4      216.24      237.77     14.43 o
 -15   0   4     3787.12     3761.79    167.80 o
 -14   0   4      180.64      169.26     13.54 o
 -13   0   4    11569.16    12143.49    574.33 o
 -12   0   4      308.02      338.22     13.19 o
 -11   0   4     1426.88     1452.40     38.20 o
 -10   0   4     1670.73     1882.69     45.45 o
  -9   0   4     1854.82     2095.08     55.35 o
  -8   0   4     1206.31     1252.75     34.90 o
  -7   0   4      679.91      776.53     21.64 o
  -6   0   4     4918.95     5236.25    141.32 o
  -5   0   4    16148.17    16841.57    414.10 o
  -4   0   4     1167.47     1054.89     30.92 o
  -3   0   4      223.80      286.42      8.59 o
  -2   0   4    21140.66    21134.18    524.02 o
  -1   0   4     5913.28     5154.11    147.59 o
   0   0   4    40408.03    37934.38    854.88 o
   1   0   4       57.42       76.34      4.60 o
   2   0   4    26571.69    23436.88    579.11 o
   3   0   4     2192.66     1806.76     47.93 o
   4   0   4      147.47      147.11      5.00 o
   5   0   4      538.58      391.58      9.62 o
   6   0   4     1103.45     1050.48     21.30 o
   7   0   4      829.84      793.31     15.05 o
   8   0   4     4267.44     3861.79     82.22 o
   9   0   4     2450.51     2479.48     45.22 o
  10   0   4      750.99      733.54     35.36 o
  11   0   4      746.01      760.46     36.58 o
  12   0   4      163.10      136.02     19.18 o
  13   0   4      136.24      119.69     16.53 o
  14   0   4       22.69       21.39      9.84 o
  15   0   4      252.03      234.88     20.43 o
  16   0   4      368.04      371.91     21.57 o
  17   0   4      344.08      366.60     23.72 o
  18   0   4     1132.02     1191.01     59.75 o
 -21   1   4       28.14       23.05      6.41 o
 -20   1   4        4.36        7.66      3.35 o
 -19   1   4       23.40       21.90      5.37 o
 -18   1   4       73.57       71.95     11.05 o
 -17   1   4      516.11      530.63     22.08 o
 -16   1   4      122.78      152.59     17.17 o
 -15   1   4      423.53      398.98     18.84 o
 -14   1   4      767.70      912.42     91.43 o
 -13   1   4      399.71      393.96     13.50 o
 -12   1   4     1872.63     1972.19     73.75 o
 -11   1   4     3461.23     3696.93    172.44 o
 -10   1   4     1402.29     1634.53     66.88 o
  -9   1   4     3641.54     3952.59     80.75 o
  -8   1   4     3616.40     4079.16     93.69 o
  -7   1   4     5641.47     6007.31    167.64 o
  -6   1   4    13277.99    13674.29    282.06 o
  -5   1   4     6458.35     6716.29    147.50 o
  -4   1   4     4111.63     3938.58    103.10 o
  -3   1   4    11695.54    11453.31    321.15 o
  -2   1   4    48750.69    53773.44   1418.61 o
  -1   1   4     6383.45     5859.16    104.49 o
   0   1   4    11074.28     9541.29    122.43 o
   1   1   4    14923.03    12573.55    173.24 o
   2   1   4     5687.91     5003.35     78.72 o
   3   1   4      124.55       77.00      3.66 o
   4   1   4     1222.26     1108.49     19.90 o
   5   1   4      392.58      490.95     12.75 o
   6   1   4     3010.84     2856.62     47.18 o
   7   1   4        7.92       58.06      4.82 o
   8   1   4     1795.99     1702.79     32.23 o
   9   1   4     1095.49     1031.08     17.46 o
  10   1   4       44.00       58.67      8.03 o
  11   1   4     2337.10     2253.06     53.28 o
  12   1   4      192.97      221.71     19.84 o
  13   1   4      751.80      741.16     37.30 o
  14   1   4       60.66       75.87      8.97 o
  15   1   4      430.66      429.04     18.58 o
  16   1   4       21.58       20.30      5.51 o
  17   1   4      107.20      112.42     11.35 o
  18   1   4       12.35        9.38      3.76 o
 -20   2   4       33.00       35.35      9.11 o
 -19   2   4        3.63        6.51      3.98 o
 -18   2   4       71.15       81.47      8.50 o
 -17   2   4        8.20       14.23      6.26 o
 -16   2   4      535.27      578.40     20.56 o
 -15   2   4      130.71      131.51      8.70 o
 -14   2   4     1129.34     1084.80     31.29 o
 -13   2   4      725.73      770.63     25.70 o
 -12   2   4        2.23       36.44      4.74 o
 -11   2   4      740.35      918.38     34.29 o
 -10   2   4     1207.60     1400.60     65.97 o
  -9   2   4      440.76      487.05     12.04 o
  -8   2   4        1.32        9.97      1.95 o
  -7   2   4     2666.64     2834.82     70.52 o
  -6   2   4    11775.12    12813.08    347.94 o
  -5   2   4     1884.30     1993.73     48.95 o
  -4   2   4     3171.23     3209.70     73.49 o
  -3   2   4     1088.54     1189.49     41.17 o
  -2   2   4      776.21      749.94     15.88 o
  -1   2   4      199.17      218.73      8.19 o
   0   2   4     2725.27     2616.79     35.07 o
   1   2   4     1277.19     1123.00     13.92 o
   2   2   4       97.61      117.33      3.87 o
   3   2   4     2105.94     1894.66     30.21 o
   4   2   4     4258.40     4213.31     66.38 o
   5   2   4     3458.09     2842.35     54.73 o
   6   2   4      992.50     1082.93     29.89 o
   7   2   4     2688.02     2520.22     49.70 o
   8   2   4       59.72       62.14      3.79 o
   9   2   4      735.78      642.96     30.34 o
  10   2   4      222.99      200.25      9.23 o
  11   2   4      381.27      343.41     11.92 o
  12   2   4      225.31      210.42     11.16 o
  13   2   4      499.87      454.69     17.13 o
  14   2   4      191.46      172.73     13.60 o
  15   2   4      249.61      267.61     21.13 o
  16   2   4       16.40       17.80      6.31 o
  17   2   4        2.24       11.43      4.87 o
  18   2   4       30.88       18.86     10.87 o
 -20   3   4      167.65      176.68     13.42 o
 -19   3   4      187.74      182.45     11.14 o
 -18   3   4      290.36      291.96     22.49 o
 -17   3   4       17.18       20.35      5.26 o
 -16   3   4      191.48      182.93      9.96 o
 -15   3   4       54.92       64.43      6.94 o
 -14   3   4     1158.39     1137.37     39.82 o
 -13   3   4     1177.52     1138.56     45.26 o
 -12   3   4      147.14      170.82     12.67 o
 -11   3   4      237.50      223.72      7.49 o
 -10   3   4     1151.49     1194.18     39.90 o
  -9   3   4      583.48      679.07     16.92 o
  -8   3   4      900.76      948.88     42.40 o
  -7   3   4      340.70      463.21     25.05 o
  -6   3   4     6339.57     6576.26    149.94 o
  -5   3   4    11970.06    13287.65    261.87 o
  -4   3   4       54.80       81.97      4.45 o
  -3   3   4      162.53      189.81      5.29 o
  -2   3   4    12785.51    13390.61    261.30 o
  -1   3   4      803.70      902.97     18.46 o
   0   3   4     1229.05     1200.88     29.97 o
   1   3   4      397.05      373.21     11.90 o
   2   3   4     1367.36     1471.18     23.80 o
   3   3   4      519.43      561.63     16.16 o
   4   3   4     1686.81     1804.96     37.87 o
   5   3   4      759.85      749.27     19.79 o
   6   3   4      253.77      301.79     11.12 o
   7   3   4     2513.41     2508.50     50.33 o
   8   3   4     2244.98     2059.89     44.76 o
   9   3   4      110.58      127.18      9.15 o
  10   3   4      614.18      563.96     16.80 o
  11   3   4     2272.67     2101.23     56.67 o
  12   3   4      191.05      192.88     12.10 o
  13   3   4        1.80        6.68      4.37 o
  14   3   4        6.94        7.48      5.59 o
  15   3   4     1538.50     1480.72     43.63 o
  16   3   4        0.92        2.30      3.33 o
  17   3   4      216.08      202.91     15.08 o
 -19   4   4       34.13       24.44      8.12 o
 -18   4   4        1.67       -0.02      2.79 o
 -17   4   4       19.82       33.69      6.53 o
 -16   4   4       29.93       37.67      7.78 o
 -15   4   4      131.45      119.11     11.39 o
 -14   4   4     1581.19     1531.77     87.42 o
 -13   4   4     1541.67     1391.77    147.98 o
 -12   4   4     1306.67     1246.11     58.32 o
 -11   4   4      505.94      488.32     20.23 o
 -10   4   4      417.10      490.14     30.25 o
  -9   4   4     2772.89     2812.54    147.96 o
  -8   4   4      210.92      228.61     18.43 o
  -7   4   4     1030.92     1247.46     59.82 o
  -6   4   4      469.79      519.23     11.46 o
  -5   4   4     1893.23     2035.17     62.64 o
  -4   4   4      570.70      742.56     28.11 o
  -3   4   4       14.32       31.90      3.16 o
  -2   4   4     3055.90     3063.41     90.01 o
  -1   4   4      218.29      178.10      4.58 o
   0   4   4      564.43      531.28     14.42 o
   1   4   4     1998.99     1933.00     34.21 o
   2   4   4     4778.14     4812.22     89.81 o
   3   4   4       15.74        9.61      1.93 o
   4   4   4       17.77       31.83      4.60 o
   5   4   4     2763.17     2646.08     68.84 o
   6   4   4      983.76      929.84     33.13 o
   7   4   4     1283.24     1210.63     46.28 o
   8   4   4      243.02      233.58     13.31 o
   9   4   4       57.57       47.13      6.66 o
  10   4   4      228.51      209.54     19.76 o
  11   4   4      275.95      242.31     12.63 o
  12   4   4        3.46       14.68      5.66 o
  13   4   4      126.16      122.08     10.95 o
  14   4   4      257.30      282.39     40.35 o
  15   4   4       67.64       86.66     18.76 o
  16   4   4       52.76       49.64      7.34 o
 -18   5   4      206.47      184.37     16.45 o
 -17   5   4        7.81        5.19      6.77 o
 -16   5   4        2.90        2.96      5.67 o
 -15   5   4      232.24      249.53     15.12 o
 -14   5   4      201.40      234.48     18.42 o
 -13   5   4        8.27       16.68      7.93 o
 -12   5   4       65.03       71.16     12.33 o
 -11   5   4       16.51       24.06      8.52 o
 -10   5   4      353.90      345.68     18.77 o
  -9   5   4        1.64       26.12      6.80 o
  -8   5   4     2433.49     2437.28    122.67 o
  -7   5   4     2560.15     2665.62    145.08 o
  -6   5   4       13.02       16.04      5.08 o
  -5   5   4       78.10      121.92     16.90 o
  -4   5   4      211.87      250.36     14.97 o
  -3   5   4      755.06      802.22     36.32 o
  -2   5   4      403.52      435.71     17.71 o
  -1   5   4      103.60      103.76      5.92 o
   0   5   4       90.03       95.45      6.25 o
   1   5   4      562.01      577.80     16.22 o
   2   5   4        4.15       10.74      3.94 o
   3   5   4       15.40       12.40      3.86 o
   4   5   4       64.41       64.77      8.25 o
   5   5   4      686.35      623.79     32.27 o
   6   5   4       26.11       19.15      6.05 o
   7   5   4       27.99       29.94      7.95 o
   8   5   4       80.88       78.36      9.28 o
   9   5   4       60.87       52.69     11.66 o
  10   5   4      937.62      810.55     78.61 o
  11   5   4       30.05       25.34      6.17 o
  12   5   4      145.49      118.54     10.43 o
  13   5   4       47.57       36.16      7.11 o
  14   5   4      101.29       72.23      9.80 o
  15   5   4      103.90       85.67     26.17 o
 -16   6   4      743.30      758.26     31.78 o
 -15   6   4        2.13        2.02      3.76 o
 -14   6   4      717.64      689.77     30.12 o
 -13   6   4       40.33       45.71      9.75 o
 -12   6   4      418.04      447.99     28.92 o
 -11   6   4      184.86      215.81     26.94 o
 -10   6   4       13.69       18.20      8.92 o
  -9   6   4     2115.10     2045.37    174.80 o
  -8   6   4      257.15      292.26     30.75 o
  -7   6   4     1597.16     1671.13    133.13 o
  -6   6   4      385.16      356.88     27.06 o
  -5   6   4      102.15      111.78     10.88 o
  -4   6   4     2221.35     2426.09    144.32 o
  -3   6   4      295.52      338.28     23.74 o
  -2   6   4      553.88      600.72     26.54 o
  -1   6   4       23.35       23.06      5.99 o
   0   6   4        0.10        9.73      5.36 o
   1   6   4     1289.86     1282.77     39.93 o
   2   6   4     1171.49     1184.92     37.97 o
   3   6   4        8.55        7.25      5.85 o
   4   6   4       37.05       36.06      9.27 o
   5   6   4     3404.77     3183.78    188.72 o
   6   6   4      166.03      169.89     17.01 o
   7   6   4        3.88        3.45      5.89 o
   8   6   4      363.56      349.11     35.09 o
   9   6   4       58.15       60.52     13.06 o
  10   6   4      303.35      300.16     21.14 o
  11   6   4      120.38      110.54     15.47 o
  12   6   4        3.69        2.58      4.51 o
  13   6   4        0.60        0.69      3.95 o
 -14   7   4       28.79       30.55      7.11 o
 -13   7   4       30.42       14.24      5.94 o
 -12   7   4       86.39       83.55      9.42 o
 -11   7   4       19.53       27.21     11.21 o
 -10   7   4       50.30       42.31      9.06 o
  -9   7   4        6.62       13.36      6.83 o
  -8   7   4       35.86       52.93     12.74 o
  -7   7   4      105.18      119.57     13.66 o
  -6   7   4      256.63      269.36     22.72 o
  -5   7   4       47.51       62.03      8.22 o
  -4   7   4      269.85      295.38     17.52 o
  -3   7   4      140.95      184.14     16.87 o
  -2   7   4      365.61      461.85     33.58 o
  -1   7   4      690.61      745.05     62.95 o
   0   7   4      486.15      518.96     22.91 o
   1   7   4      202.65      197.76     12.95 o
   2   7   4       60.94       70.41     11.22 o
   3   7   4        1.46        0.99      4.45 o
   4   7   4      207.23      210.42     17.34 o
   5   7   4      112.86       70.77     15.06 o
   6   7   4       48.36       56.79     18.13 o
   7   7   4      150.82      147.85     13.77 o
   8   7   4        1.55        2.14      4.54 o
   9   7   4        1.42        2.94      5.99 o
  10   7   4       15.74       10.84      6.63 o
  11   7   4      228.62      265.93     17.34 o
 -11   8   4       72.54       62.06     10.52 o
 -10   8   4      337.29      336.06     28.03 o
  -9   8   4      251.13      277.23     23.78 o
  -8   8   4        8.08       13.12      6.02 o
  -7   8   4       22.70       23.99      6.70 o
  -6   8   4      211.62      247.11     26.48 o
  -5   8   4      109.49      101.57     18.33 o
  -4   8   4        3.50       11.38      5.98 o
  -3   8   4        3.07        5.29      6.46 o
  -2   8   4      227.90      249.48     32.91 o
  -1   8   4     1073.52     1011.17     54.79 o
   0   8   4      264.35      298.29     31.28 o
   1   8   4        0.07        0.51      2.92 o
   2   8   4       20.40       10.33      6.28 o
   3   8   4        0.15        4.16      5.97 o
   4   8   4       40.40       27.21      8.92 o
   5   8   4        6.76        3.71      5.28 o
   6   8   4      288.59      272.06     29.58 o
   7   8   4        3.71       19.07     13.10 o
   8   8   4       50.99       58.76      8.39 o
  -6   9   4       24.86       73.60     18.57 o
  -5   9   4       36.61       49.40     14.97 o
  -4   9   4       13.92       -0.52      8.60 o
  -3   9   4        2.32        0.61      7.58 o
  -2   9   4      189.81       78.43     17.52 o
  -1   9   4       51.21       33.70     22.53 o
   0   9   4       20.86       12.82     11.08 o
   1   9   4       78.28       54.76     17.42 o
   2   9   4      210.70      151.27     25.98 o
   3   9   4      110.61      113.12     22.78 o
 -21   1   5       11.16        9.70      4.54 o
 -20   1   5      335.79      325.18     17.07 o
 -19   1   5       36.00       32.03      5.30 o
 -18   1   5       87.10       98.84     11.77 o
 -17   1   5      466.35      497.43     34.62 o
 -16   1   5        2.63        4.89      3.49 o
 -15   1   5     1310.65     1283.14     51.93 o
 -14   1   5     1450.38     1337.22     77.61 o
 -13   1   5      211.12      283.22     24.47 o
 -12   1   5     1789.54     1852.17     42.56 o
 -11   1   5     4234.95     4340.21     85.16 o
 -10   1   5       66.53      123.98      3.85 o
  -9   1   5     2843.02     3279.41    141.09 o
  -8   1   5     5079.65     5758.33    118.66 o
  -7   1   5     2193.26     2312.42     47.59 o
  -6   1   5     1692.24     1790.78     40.77 o
  -5   1   5       65.16      117.79      9.30 o
  -4   1   5     9912.36     9482.04    235.37 o
  -3   1   5     1522.53     1443.08     35.43 o
  -2   1   5    43683.02    46073.57    927.95 o
  -1   1   5    44368.12    42898.28    708.37 o
   0   1   5    11862.86    10499.14    149.95 o
   1   1   5      547.62      532.68      7.50 o
   2   1   5        3.32       11.11      2.03 o
   3   1   5     3611.87     3090.16     46.00 o
   4   1   5     2330.44     1943.46     22.94 o
   5   1   5     4363.04     4105.57     56.34 o
   6   1   5      580.13      516.89     12.68 o
   7   1   5     6697.58     6526.79     89.91 o
   8   1   5        6.36        9.76      2.10 o
   9   1   5       67.12       63.34      4.87 o
  10   1   5      250.50      241.16     10.08 o
  11   1   5      330.77      298.17     16.69 o
  12   1   5       94.61       90.84      9.61 o
  13   1   5      803.80      776.38     25.38 o
  14   1   5      249.64      250.98     14.19 o
  15   1   5       21.40       25.26      5.69 o
  16   1   5      131.14      141.95     11.39 o
  17   1   5      600.26      562.07     28.23 o
 -21   2   5       82.27       94.45     17.34 o
 -20   2   5        0.93        6.16      3.77 o
 -19   2   5       42.57       44.25      6.77 o
 -18   2   5        7.35       10.78      4.82 o
 -17   2   5       36.95       29.47      5.93 o
 -16   2   5        2.17       10.05      4.87 o
 -15   2   5      132.25      140.69      8.91 o
 -14   2   5      131.01      129.15     10.39 o
 -13   2   5     2674.76     2804.64     74.83 o
 -12   2   5      445.06      465.58     28.97 o
 -11   2   5     1269.93     1372.44     61.37 o
 -10   2   5     3622.71     3647.23     93.39 o
  -9   2   5     5175.52     5375.18    145.35 o
  -8   2   5     3426.55     3322.70     85.23 o
  -7   2   5     1525.36     1723.92     37.87 o
  -6   2   5      370.32      376.54     23.59 o
  -5   2   5     6817.15     7281.04    163.66 o
  -4   2   5     4104.70     4117.82     87.48 o
  -3   2   5      482.89      454.09     11.14 o
  -2   2   5    11494.52    10993.36    247.84 o
  -1   2   5     1126.80     1058.04     20.11 o
   0   2   5     5586.14     5192.96     71.81 o
   1   2   5     7307.25     6512.92     80.07 o
   2   2   5     1163.10     1095.45     13.39 o
   3   2   5     1260.77     1069.53     27.94 o
   4   2   5      103.01      123.44      4.37 o
   5   2   5     4274.47     4074.73     58.99 o
   6   2   5     5745.86     5355.81     85.81 o
   7   2   5     1395.09     1254.08     23.72 o
   8   2   5      150.52      133.15      5.71 o
   9   2   5       52.54       51.05      5.17 o
  10   2   5     1151.97     1055.09     24.68 o
  11   2   5      807.92      785.23     31.51 o
  12   2   5     1119.40     1047.11     38.89 o
  13   2   5      257.32      267.68     23.21 o
  14   2   5        2.62        2.70      4.08 o
  15   2   5       11.72       16.70      5.80 o
  16   2   5        8.28        4.38      4.65 o
  17   2   5      407.28      446.76     20.04 o
 -20   3   5        2.62        2.44      3.68 o
 -19   3   5      129.89      131.68      7.71 o
 -18   3   5      166.80      156.70      8.83 o
 -17   3   5        4.95        4.45      3.48 o
 -16   3   5       66.76       64.82      6.41 o
 -15   3   5        2.94        4.60      3.40 o
 -14   3   5        0.52       24.14      4.91 o
 -13   3   5      118.63      196.94     25.31 o
 -12   3   5       21.69       27.33      5.20 o
 -11   3   5      144.61      151.48     12.62 o
 -10   3   5      354.23      356.24     11.98 o
  -9   3   5      400.48      454.28     18.18 o
  -8   3   5     1631.32     1896.21     61.43 o
  -7   3   5      182.20      177.68      6.59 o
  -6   3   5      806.75      883.83     38.95 o
  -5   3   5      269.59      316.75     22.03 o
  -4   3   5      874.12     1015.99     44.60 o
  -3   3   5      611.07      599.99     18.07 o
  -2   3   5       81.79       87.44      3.13 o
  -1   3   5      140.89      153.18      3.98 o
   0   3   5      362.41      312.96      5.65 o
   1   3   5     2874.05     2671.69     34.04 o
   2   3   5     4490.55     4092.60     55.00 o
   3   3   5     1852.02     1828.54     26.27 o
   4   3   5       40.55       59.79      3.09 o
   5   3   5      138.45      144.53      8.17 o
   6   3   5      408.42      382.45      9.58 o
   7   3   5     1143.78     1086.73     26.23 o
   8   3   5      261.64      314.27     31.82 o
   9   3   5       77.51       64.05      8.44 o
  10   3   5      412.68      428.02     15.76 o
  11   3   5       58.09       76.22     11.51 o
  12   3   5       15.22       24.70      6.47 o
  13   3   5       25.08       18.72      5.83 o
  14   3   5       13.58       17.66      6.48 o
  15   3   5       58.60       60.48     10.98 o
  16   3   5      104.34      119.87     19.20 o
 -19   4   5      108.82      104.05     12.95 o
 -18   4   5       12.82        7.64      6.27 o
 -17   4   5       26.93       18.34      6.05 o
 -16   4   5       40.77       54.00     10.52 o
 -15   4   5      203.43      185.57     16.05 o
 -14   4   5        9.78       27.25      5.45 o
 -13   4   5      161.18      225.65     10.98 o
 -12   4   5      513.53      530.63     29.07 o
 -11   4   5     1503.25     1718.49     57.88 o
 -10   4   5       22.60       32.82      5.32 o
  -9   4   5     1676.94     1744.17     63.94 o
  -8   4   5       43.82       70.94      4.78 o
  -7   4   5     3732.88     3719.58     92.46 o
  -6   4   5       58.22       71.38      4.39 o
  -5   4   5     1800.02     1975.27     60.63 o
  -4   4   5       10.02       25.47      2.25 o
  -3   4   5      153.80      159.95      4.52 o
  -2   4   5      164.94      158.89      7.28 o
  -1   4   5      315.50      329.62     11.30 o
   0   4   5      765.85      792.39     13.20 o
   1   4   5      171.75      192.94      6.80 o
   2   4   5       13.37       12.83      2.56 o
   3   4   5      449.52      397.11      8.70 o
   4   4   5      447.76      391.41      9.42 o
   5   4   5     1976.39     1900.29     43.78 o
   6   4   5     2822.41     2667.60     62.07 o
   7   4   5     1212.50     1102.91     31.24 o
   8   4   5      126.41      109.36      8.96 o
   9   4   5       46.39       46.49      6.76 o
  10   4   5      817.71      837.96     24.45 o
  11   4   5      100.29      102.71      8.91 o
  12   4   5      797.37      747.04     23.52 o
  13   4   5        0.07        2.20      3.37 o
  14   4   5      435.92      450.94     16.57 o
  15   4   5      171.52      161.11     17.60 o
 -18   5   5       44.81       46.83      9.70 o
 -17   5   5      662.52      682.14     32.85 o
 -16   5   5       15.09       22.09     11.25 o
 -15   5   5       90.23       90.20     10.02 o
 -14   5   5        1.24        7.59      7.11 o
 -13   5   5      104.40      121.66     15.31 o
 -12   5   5      101.73      112.40     12.71 o
 -11   5   5      407.23      488.09     29.88 o
 -10   5   5      637.90      684.29     35.61 o
  -9   5   5      748.28      728.01     40.51 o
  -8   5   5      265.48      311.91     35.11 o
  -7   5   5      121.34      115.56     14.85 o
  -6   5   5      475.12      510.96     35.63 o
  -5   5   5     3203.02     3265.63    191.72 o
  -4   5   5      237.14      298.96     16.23 o
  -3   5   5       39.49       37.73      6.00 o
  -2   5   5     3911.16     4244.28    141.81 o
  -1   5   5     3039.62     3027.73     64.01 o
   0   5   5      774.60      758.97     19.06 o
   1   5   5     1271.88     1220.32     25.77 o
   2   5   5      116.02      125.70      7.76 o
   3   5   5     3815.39     3527.86     96.51 o
   4   5   5        8.31       16.29      5.99 o
   5   5   5      235.05      215.95     18.38 o
   6   5   5       14.68       22.81      7.44 o
   7   5   5      366.93      294.11     21.59 o
   8   5   5       44.96       37.74      8.13 o
   9   5   5      497.25      414.47     19.24 o
  10   5   5      444.09      372.97     31.57 o
  11   5   5        4.80        5.80      5.28 o
  12   5   5        0.93       -0.18      3.44 o
  13   5   5      254.80      218.12     15.27 o
  14   5   5      175.73      160.05     21.91 o
 -16   6   5      143.89      189.09     37.32 o
 -15   6   5       25.02       21.43      7.97 o
 -14   6   5       13.19       23.65     10.29 o
 -13   6   5       28.41       21.49      9.13 o
 -12   6   5        6.26       13.10      7.64 o
 -11   6   5        8.00       16.58      6.90 o
 -10   6   5      369.19      335.20     30.96 o
  -9   6   5     1088.38     1113.58     87.75 o
  -8   6   5      597.27      579.73     50.53 o
  -7   6   5      527.04      525.44     31.12 o
  -6   6   5      327.11      325.19     23.69 o
  -5   6   5       12.15       20.14      6.95 o
  -4   6   5     1309.90     1587.33     63.40 o
  -3   6   5      615.08      624.65     29.59 o
  -2   6   5      157.89      193.22     13.95 o
  -1   6   5     1764.61     1730.02     82.64 o
   0   6   5     1169.17     1127.95     35.58 o
   1   6   5      121.26      122.77     10.44 o
   2   6   5      107.42       95.81     11.05 o
   3   6   5      259.60      256.12     16.26 o
   4   6   5       13.70        8.55      8.11 o
   5   6   5      156.34      142.61     15.30 o
   6   6   5        0.99        2.21      5.21 o
   7   6   5      960.48      882.87     49.61 o
   8   6   5       68.01       74.14     12.34 o
   9   6   5       45.80       43.33     10.75 o
  10   6   5        0.79        2.46      4.31 o
  11   6   5        2.44        2.40      4.47 o
  12   6   5        9.31        2.88      4.31 o
  13   6   5      224.44      216.81     19.10 o
 -14   7   5      474.26      506.01     53.69 o
 -13   7   5      200.85      199.45     25.71 o
 -12   7   5      186.94      181.22     30.73 o
 -11   7   5      121.45      133.80     21.21 o
 -10   7   5        0.16        2.20      4.92 o
  -9   7   5        0.61        3.00      4.82 o
  -8   7   5      129.41      139.70     13.68 o
  -7   7   5       23.33       33.17      7.79 o
  -6   7   5      158.15      180.52     16.12 o
  -5   7   5      391.72      457.28     23.28 o
  -4   7   5      685.62      836.37     32.61 o
  -3   7   5       11.44       14.45      6.24 o
  -2   7   5        1.03        2.60      6.18 o
  -1   7   5      253.77      267.64     24.61 o
   0   7   5      102.26      107.43     11.09 o
   1   7   5      145.72      169.89     11.35 o
   2   7   5       40.48       43.55      9.37 o
   3   7   5       15.00       10.97      6.55 o
   4   7   5      576.43      548.57     38.74 o
   5   7   5        0.44        1.68      4.40 o
   6   7   5      130.20      103.38     10.88 o
   7   7   5      187.12      159.37     22.90 o
   8   7   5      291.41      289.71     28.03 o
   9   7   5        2.77        5.17      4.61 o
  10   7   5        0.04        3.41      5.69 o
  11   7   5        0.43        3.63      5.22 o
 -11   8   5       48.54       54.69      8.65 o
 -10   8   5      373.29      361.17     69.45 o
  -9   8   5       98.14      122.47     11.51 o
  -8   8   5       48.26       40.80      7.50 o
  -7   8   5      491.64      604.21     31.04 o
  -6   8   5      183.25      233.55     18.28 o
  -5   8   5        1.49        1.96      4.44 o
  -4   8   5      316.47      360.01     20.45 o
  -3   8   5        0.78        7.95      6.52 o
  -2   8   5       33.92       30.81     10.50 o
  -1   8   5      213.66      221.98     18.36 o
   0   8   5       35.82       66.33     23.02 o
   1   8   5      213.96      211.30     14.57 o
   2   8   5      118.59      115.56     14.45 o
   3   8   5       45.73       24.81      7.41 o
   4   8   5       80.73       89.97     12.07 o
   5   8   5      141.62      138.54     26.70 o
   6   8   5      562.36      579.69     54.67 o
   7   8   5      123.08      109.02     11.53 o
   8   8   5       12.16       15.46     11.45 o
  -6   9   5      189.48      249.66     45.60 o
  -5   9   5       75.91       70.36     17.06 o
  -4   9   5        7.37       -0.23      4.51 o
  -3   9   5      138.16       90.57     12.14 o
  -2   9   5       37.32       21.63     11.96 o
  -1   9   5       91.75       63.95     29.02 o
   0   9   5        8.68        4.39      9.38 o
   1   9   5        4.18        3.88     15.89 o
   2   9   5       91.35       73.57     19.75 o
 -21   0   6     1491.07     1581.66    126.09 o
 -20   0   6      535.93      448.01     41.76 o
 -19   0   6      132.90      123.79     10.69 o
 -18   0   6      824.48      876.26     45.21 o
 -17   0   6      754.86      732.96     43.87 o
 -16   0   6      108.65      104.95     12.45 o
 -15   0   6      886.76      899.04     48.83 o
 -14   0   6      696.13      659.36     37.43 o
 -13   0   6      113.43       87.20      9.12 o
 -12   0   6       15.42       20.15      4.73 o
 -11   0   6     3326.96     3452.13     98.65 o
 -10   0   6     3287.59     3292.45     95.40 o
  -9   0   6       50.51      102.43      3.96 o
  -8   0   6     7293.41     7578.57    248.97 o
  -7   0   6     2114.45     2222.28     73.52 o
  -6   0   6      639.56      741.61     22.64 o
  -5   0   6      955.49      806.18     23.07 o
  -4   0   6    22537.55    23189.33    611.79 o
  -3   0   6      412.30      526.56     12.67 o
  -2   0   6     7036.82     6843.61    147.15 o
  -1   0   6     1741.16     1382.35     26.37 o
   0   0   6    14966.33    12213.43    263.45 o
   1   0   6    21448.73    19521.03    379.23 o
   2   0   6     2946.74     2594.66     38.66 o
   3   0   6     2247.00     1942.41     32.48 o
   4   0   6       69.98       76.50      4.02 o
   5   0   6     8274.66     7955.23    147.69 o
   6   0   6     5457.38     4869.16     86.13 o
   7   0   6      108.45       85.96      5.03 o
   8   0   6     1274.40     1098.04     30.92 o
   9   0   6      225.99      182.91     13.91 o
  10   0   6     2070.82     2082.09     70.45 o
  11   0   6     2279.49     2305.53     78.58 o
  12   0   6      267.72      281.39     22.92 o
  13   0   6        6.30       16.17      8.43 o
  14   0   6      151.38      148.69     16.34 o
  15   0   6      652.21      711.07     31.97 o
  16   0   6      297.49      300.71     19.48 o
  17   0   6       17.05       17.10      6.24 o
 -21   1   6        0.46        1.35      2.67 o
 -20   1   6       71.34      111.93     16.12 o
 -19   1   6       80.20       86.39     11.38 o
 -18   1   6      386.38      403.46     21.85 o
 -17   1   6        9.40       15.41      4.66 o
 -16   1   6      105.98      101.71      8.24 o
 -15   1   6      128.04      130.18     11.47 o
 -14   1   6     1573.91     1453.29     52.17 o
 -13   1   6      107.78      118.52      6.01 o
 -12   1   6      466.27      400.43     20.25 o
 -11   1   6      429.04      441.78      9.73 o
 -10   1   6      200.78      180.72      4.43 o
  -9   1   6      925.03      901.54     20.59 o
  -8   1   6     3337.74     3499.61     77.09 o
  -7   1   6      270.47      267.27     11.61 o
  -6   1   6        4.71       12.00      1.50 o
  -5   1   6      419.86      392.92     10.62 o
  -4   1   6       40.81       65.11      5.03 o
  -3   1   6      130.86      123.38     10.95 o
  -2   1   6      301.53      287.47      6.77 o
  -1   1   6      295.92      235.38      4.68 o
   0   1   6     1742.31     1488.49     36.86 o
   1   1   6      387.46      332.81      6.20 o
   2   1   6     1212.72     1065.21     15.23 o
   3   1   6       27.79       30.74      2.42 o
   4   1   6      184.26      180.26      4.42 o
   5   1   6     1865.35     1630.78     20.76 o
   6   1   6      435.01      444.59     22.08 o
   7   1   6      274.37      228.41     10.88 o
   8   1   6      987.53      935.51     18.42 o
   9   1   6      916.51      903.22     44.47 o
  10   1   6       12.84       16.22      4.84 o
  11   1   6       87.82       74.45      9.64 o
  12   1   6       36.05       38.27      7.54 o
  13   1   6      325.08      333.66     26.07 o
  14   1   6      128.38      147.08     13.69 o
  15   1   6      194.67      205.97     10.64 o
  16   1   6        6.72        7.65      3.75 o
  17   1   6        8.05       26.44      8.60 o
 -21   2   6      477.13      493.40     24.59 o
 -20   2   6      260.85      281.15     23.19 o
 -19   2   6       10.12       11.05      4.14 o
 -18   2   6      163.27      163.04      9.69 o
 -17   2   6       96.31      119.93     19.25 o
 -16   2   6       42.46       47.49      6.96 o
 -15   2   6       50.21       52.41      6.80 o
 -14   2   6       29.72       30.19      5.23 o
 -13   2   6     1142.83     1628.78     79.00 o
 -12   2   6     1809.81     1889.57     53.73 o
 -11   2   6      735.79      814.11     28.56 o
 -10   2   6       15.87       18.64      2.31 o
  -9   2   6        9.08       84.87      3.83 o
  -8   2   6     1550.49     1812.95     47.65 o
  -7   2   6      124.42      137.59      6.32 o
  -6   2   6      563.37      610.18     14.66 o
  -5   2   6     3807.77     3978.90     93.79 o
  -4   2   6     2733.73     2960.36     83.48 o
  -3   2   6     2426.59     2314.97     69.41 o
  -2   2   6       64.43       46.51      2.66 o
  -1   2   6     1376.77     1269.21     17.93 o
   0   2   6     1862.24     1642.05     34.53 o
   1   2   6      729.42      717.71     11.93 o
   2   2   6     1299.88     1156.97     22.90 o
   3   2   6        3.19        7.49      1.67 o
   4   2   6      585.88      513.73      8.35 o
   5   2   6       86.20      105.40      7.19 o
   6   2   6      153.73      142.89      8.76 o
   7   2   6       38.13       31.70      2.98 o
   8   2   6      479.65      426.79     11.89 o
   9   2   6        5.83       11.58      3.74 o
  10   2   6        4.23       30.46      5.84 o
  11   2   6      313.77      310.22     20.31 o
  12   2   6      452.45      480.80     16.57 o
  13   2   6       77.71       78.98      9.31 o
  14   2   6      154.88      135.02     11.73 o
  15   2   6      118.15      133.58     14.05 o
  16   2   6       18.23       19.98      6.84 o
 -20   3   6       33.51       25.32      5.85 o
 -19   3   6        9.31        7.10      3.70 o
 -18   3   6      250.02      253.74     11.73 o
 -17   3   6       21.01       19.83      4.59 o
 -16   3   6       23.47       16.84      4.59 o
 -15   3   6      443.83      484.55     17.68 o
 -14   3   6     2368.18     2396.14     51.43 o
 -13   3   6     1015.28     1094.22     27.48 o
 -12   3   6      516.68      502.30     13.22 o
 -11   3   6     2406.11     2587.86     72.55 o
 -10   3   6        0.46       10.07      2.29 o
  -9   3   6      221.73      242.93      6.03 o
  -8   3   6     2420.57     2739.24     53.69 o
  -7   3   6       80.08      106.73      5.88 o
  -6   3   6      485.61      479.05     12.02 o
  -5   3   6      579.00      610.56     22.21 o
  -4   3   6      584.41      606.38     15.22 o
  -3   3   6      226.00      188.35      6.02 o
  -2   3   6     1648.76     1356.30     34.26 o
  -1   3   6     8048.39     7624.80    127.82 o
   0   3   6     4978.25     4837.11     70.49 o
   1   3   6       42.74       46.24      3.38 o
   2   3   6      923.79      808.18     13.89 o
   3   3   6     3465.73     3227.34     45.32 o
   4   3   6     1618.15     1411.06     26.58 o
   5   3   6     3005.93     2836.82     65.14 o
   6   3   6        0.16        3.46      2.49 o
   7   3   6     2329.40     2128.19     49.66 o
   8   3   6     5849.69     5410.81    128.23 o
   9   3   6       94.63       76.80      8.23 o
  10   3   6      546.91      520.15     19.17 o
  11   3   6       23.76       27.12      6.45 o
  12   3   6      601.02      615.32     22.72 o
  13   3   6      250.51      231.83     15.01 o
  14   3   6       38.65       43.85      7.97 o
  15   3   6       77.40       76.07     11.03 o
  16   3   6       51.86       53.58      6.95 o
 -19   4   6        0.55        1.91      5.47 o
 -18   4   6        5.15        4.75      4.39 o
 -17   4   6      913.30      882.88     37.36 o
 -16   4   6      939.15      927.10     31.04 o
 -15   4   6       12.50       12.90      4.60 o
 -14   4   6        6.56       10.67      4.24 o
 -13   4   6      262.18      284.82     11.85 o
 -12   4   6      306.13      416.92     37.73 o
 -11   4   6       84.79      164.60     14.76 o
 -10   4   6       52.20       75.89      7.86 o
  -9   4   6      328.99      347.50     17.48 o
  -8   4   6      291.14      313.63     13.97 o
  -7   4   6     1425.23     1502.82     57.14 o
  -6   4   6        6.46       20.37      2.81 o
  -5   4   6      944.12      878.76     24.68 o
  -4   4   6     2316.52     2284.65     78.78 o
  -3   4   6      871.45      855.69     19.29 o
  -2   4   6      249.02      276.71     12.30 o
  -1   4   6      233.94      178.90      6.56 o
   0   4   6      702.18      678.08     22.90 o
   1   4   6     1170.80     1142.54     18.70 o
   2   4   6      193.10      165.69      5.53 o
   3   4   6      100.02       81.07      4.46 o
   4   4   6      181.94      167.21      7.54 o
   5   4   6     1171.47     1022.95     29.41 o
   6   4   6      831.91      766.94     27.09 o
   7   4   6        5.69       13.50      6.27 o
   8   4   6      508.90      435.26     22.69 o
   9   4   6       33.13       37.49      7.72 o
  10   4   6      445.29      413.39     17.50 o
  11   4   6       30.53       34.76      6.26 o
  12   4   6      155.50      159.31     14.24 o
  13   4   6       15.39       15.58      5.39 o
  14   4   6       17.74        9.92      4.77 o
  15   4   6       43.46       38.74     10.78 o
 -18   5   6        0.25        1.52      5.79 o
 -17   5   6       14.91       10.54      7.29 o
 -16   5   6        6.18       12.96      7.61 o
 -15   5   6       64.95       90.59     10.04 o
 -14   5   6       44.16       59.12     12.84 o
 -13   5   6        4.79        8.25      5.74 o
 -12   5   6       25.21       41.95     14.01 o
 -11   5   6     1666.10     1718.28     89.94 o
 -10   5   6       71.11       63.79      9.84 o
  -9   5   6      709.81      691.52     41.70 o
  -8   5   6      130.30      117.42      9.96 o
  -7   5   6       13.47       25.13      6.49 o
  -6   5   6       15.23       22.01      6.04 o
  -5   5   6      262.49      279.26     15.80 o
  -4   5   6     1789.26     1909.28     64.60 o
  -3   5   6     1848.64     2000.99     73.48 o
  -2   5   6      329.79      299.18     12.94 o
  -1   5   6      199.46      211.06     11.09 o
   0   5   6      447.48      434.66     17.98 o
   1   5   6        0.48        8.10      3.57 o
   2   5   6      977.89      881.78     39.26 o
   3   5   6      482.46      429.51     18.91 o
   4   5   6      203.72      161.36     12.22 o
   5   5   6      212.82      185.24     15.98 o
   6   5   6       18.19       26.85      8.19 o
   7   5   6       99.20      111.54     12.53 o
   8   5   6       19.93       27.18     12.14 o
   9   5   6       47.12       66.21     11.24 o
  10   5   6      711.48      637.59     25.53 o
  11   5   6      389.96      366.11     17.07 o
  12   5   6       86.80       55.36      8.69 o
  13   5   6       13.27       23.60      6.34 o
  14   5   6        0.44       -0.09      3.30 o
 -16   6   6       17.64       10.99      7.79 o
 -15   6   6       91.07       83.40      9.12 o
 -14   6   6        5.18        4.50      5.59 o
 -13   6   6       10.53       14.29      7.37 o
 -12   6   6        9.03       10.37      5.67 o
 -11   6   6        5.44        9.20      5.38 o
 -10   6   6        7.98       11.75      5.65 o
  -9   6   6       77.44       71.72     15.47 o
  -8   6   6      858.72      931.92     53.58 o
  -7   6   6      180.33      175.45     14.20 o
  -6   6   6        0.74        5.00      5.11 o
  -5   6   6      849.51      905.08     43.09 o
  -4   6   6     1335.74     1416.45     69.77 o
  -3   6   6       81.47      101.12     11.16 o
  -2   6   6     1596.62     1669.24     55.16 o
  -1   6   6      172.27      175.51     12.42 o
   0   6   6        3.48        4.47      5.35 o
   1   6   6      217.58      224.66     15.20 o
   2   6   6      304.59      291.30     15.95 o
   3   6   6       24.02       21.97      8.73 o
   4   6   6       62.88       48.34      8.84 o
   5   6   6       53.06       41.65      8.94 o
   6   6   6       39.40       39.36      8.56 o
   7   6   6        5.14        4.31      5.48 o
   8   6   6       62.19       57.90      9.86 o
   9   6   6       90.21       72.83     11.03 o
  10   6   6      113.88       94.81     10.52 o
  11   6   6       40.05       37.71      5.20 o
  12   6   6       25.20       27.75      7.14 o
 -14   7   6      232.22      268.26     40.66 o
 -13   7   6      142.95      155.26     24.06 o
 -12   7   6        3.19        3.70      3.95 o
 -11   7   6       96.52      108.18     12.36 o
 -10   7   6       41.75       39.09      7.19 o
  -9   7   6      145.91      176.35     19.81 o
  -8   7   6       35.42       49.43      7.49 o
  -7   7   6       29.98       30.12     12.66 o
  -6   7   6      190.64      199.55     16.64 o
  -5   7   6       11.82       19.38      7.70 o
  -4   7   6      260.18      260.08     33.37 o
  -3   7   6      112.94      129.34     24.45 o
  -2   7   6        6.56        6.35      6.62 o
  -1   7   6      377.59      373.96     24.80 o
   0   7   6       48.03       64.13     13.43 o
   1   7   6       33.04       15.51      5.70 o
   2   7   6        2.36        4.08      5.72 o
   3   7   6     1430.73     1503.13     70.52 o
   4   7   6      576.00      546.01     35.03 o
   5   7   6      153.44      193.37     41.98 o
   6   7   6       91.37       96.99     13.12 o
   7   7   6        2.59       20.00     18.36 o
   8   7   6      900.12      869.05     78.49 o
   9   7   6       40.99       35.71      7.43 o
  10   7   6        2.65        7.36      6.46 o
 -11   8   6       69.42       80.24     16.00 o
 -10   8   6       29.76       26.66     10.81 o
  -9   8   6      157.98      180.46     19.86 o
  -8   8   6       55.30       63.12     11.19 o
  -7   8   6       86.98      101.23     11.46 o
  -6   8   6       23.51       37.90      7.27 o
  -5   8   6        5.20        3.51      4.27 o
  -4   8   6       44.84       51.94     10.62 o
  -3   8   6       85.68      160.40     40.51 o
  -2   8   6      198.58      193.69     17.11 o
  -1   8   6        6.92       10.58      6.09 o
   0   8   6       24.36       36.52     12.96 o
   1   8   6       56.69       42.35     11.26 o
   2   8   6       14.95       13.14      5.85 o
   3   8   6       65.11       55.09      8.35 o
   4   8   6        1.10        2.21      4.46 o
   5   8   6       82.11       67.21      9.39 o
   6   8   6       84.40       86.27     18.18 o
   7   8   6        0.11        1.56      4.18 o
  -5   9   6       95.26      114.12     18.65 o
  -4   9   6      115.75       99.08     15.16 o
  -3   9   6        1.05        6.83      8.64 o
  -2   9   6       62.98       50.11     16.07 o
  -1   9   6        7.34       -1.84      8.05 o
   0   9   6        2.54        4.03      9.54 o
   1   9   6       57.50       66.76     19.71 o
 -21   1   7        7.43        6.77      3.80 o
 -20   1   7      210.04      205.64     11.82 o
 -19   1   7      562.69      505.93     18.97 o
 -18   1   7      584.34      530.61     19.52 o
 -17   1   7      651.79      684.02     43.42 o
 -16   1   7      327.12      355.17     25.30 o
 -15   1   7      266.22      270.71     12.66 o
 -14   1   7       20.38       34.19      6.31 o
 -13   1   7      907.73      874.51     50.72 o
 -12   1   7       26.65       40.33      5.38 o
 -11   1   7      249.23      264.04      9.14 o
 -10   1   7      280.78      291.30     13.68 o
  -9   1   7     4432.16     4289.66    109.16 o
  -8   1   7      452.69      490.53     29.05 o
  -7   1   7     1251.57     1117.30     24.15 o
  -6   1   7     4952.70     4824.60    121.98 o
  -5   1   7      554.99      546.73     12.58 o
  -4   1   7        5.76       11.75      1.38 o
  -3   1   7     4937.30     4710.06     99.09 o
  -2   1   7     5819.04     5298.67     97.38 o
  -1   1   7     1495.86     1292.04     27.85 o
   0   1   7       10.76       16.92      1.47 o
   1   1   7     1128.98     1083.51     15.11 o
   2   1   7        3.04        3.83      1.48 o
   3   1   7      102.64      112.90      3.77 o
   4   1   7     2416.67     2191.22     26.89 o
   5   1   7       67.21       48.72      3.07 o
   6   1   7     1065.58     1110.05     24.68 o
   7   1   7      263.78      241.87      8.19 o
   8   1   7     2020.50     1915.48     38.04 o
   9   1   7     1008.85     1018.61     26.48 o
  10   1   7      128.54      110.12     11.54 o
  11   1   7     1216.23     1199.90     33.17 o
  12   1   7      238.07      224.09     11.79 o
  13   1   7      375.77      343.33     14.19 o
  14   1   7      548.79      529.39     18.35 o
  15   1   7      133.56      129.52      8.57 o
  16   1   7      180.29      196.25     18.23 o
 -21   2   7       74.13       98.86     11.24 o
 -20   2   7     1316.42     1350.40     46.89 o
 -19   2   7      323.46      299.81     13.86 o
 -18   2   7      581.75      547.33     20.06 o
 -17   2   7      182.77      228.69     12.27 o
 -16   2   7     1207.84     1173.15     35.30 o
 -15   2   7       21.64       23.76      4.89 o
 -14   2   7      311.90      317.15     11.62 o
 -13   2   7      709.80      739.67     35.91 o
 -12   2   7     4887.23     4805.44    158.45 o
 -11   2   7     2580.33     2473.78     64.28 o
 -10   2   7      906.68      854.80     24.37 o
  -9   2   7     3026.14     3304.29     72.40 o
  -8   2   7     1240.85     1468.21     45.38 o
  -7   2   7      114.93      123.34      8.67 o
  -6   2   7     1542.93     1842.79     37.39 o
  -5   2   7      131.43      155.00      7.91 o
  -4   2   7       53.32       59.83      3.44 o
  -3   2   7      177.70      156.05      4.18 o
  -2   2   7     5884.12     5641.42     76.50 o
  -1   2   7      635.11      496.12     11.65 o
   0   2   7        6.00       11.70      1.48 o
   1   2   7    13233.47    12487.47    182.94 o
   2   2   7     1758.44     1651.51     24.83 o
   3   2   7       86.50       69.91      3.58 o
   4   2   7     1853.35     1588.54     21.32 o
   5   2   7     2291.73     2144.09     33.52 o
   6   2   7     2887.64     2626.66     44.60 o
   7   2   7        4.62        9.54      3.40 o
   8   2   7       62.63       86.36      9.57 o
   9   2   7     1383.01     1319.30     34.15 o
  10   2   7     4968.36     5206.63    126.89 o
  11   2   7     2048.68     2072.43     52.82 o
  12   2   7       18.60       14.11      5.00 o
  13   2   7      140.92      146.49     14.75 o
  14   2   7       65.83       77.07      8.64 o
  15   2   7      500.72      565.82     19.75 o
  16   2   7       68.13       95.19      8.75 o
 -20   3   7       47.38       52.67      6.20 o
 -19   3   7       44.41       32.98      5.64 o
 -18   3   7        2.66       24.95      5.55 o
 -17   3   7       50.23       45.68      5.59 o
 -16   3   7        3.41        9.30      4.00 o
 -15   3   7      315.48      291.31     35.55 o
 -14   3   7      556.24      640.15     40.95 o
 -13   3   7      210.35      212.09      9.07 o
 -12   3   7        4.73       10.16      3.46 o
 -11   3   7       81.29      135.62     19.26 o
 -10   3   7      100.89      114.33      5.70 o
  -9   3   7       29.48       28.27      3.00 o
  -8   3   7      289.40      275.56      6.80 o
  -7   3   7     1109.47     1126.45     31.30 o
  -6   3   7      921.97      976.14     21.99 o
  -5   3   7      178.51      155.21      5.89 o
  -4   3   7      456.52      451.49     15.68 o
  -3   3   7     4464.02     4560.78    104.08 o
  -2   3   7      273.38      249.15     12.73 o
  -1   3   7      336.70      377.55      9.01 o
   0   3   7     1306.20     1309.95     21.63 o
   1   3   7     1691.67     1469.82     23.40 o
   2   3   7      194.65      189.19     12.43 o
   3   3   7       23.31       29.73      4.00 o
   4   3   7      366.08      322.83     12.29 o
   5   3   7      981.93      837.49     35.48 o
   6   3   7     1072.66      952.50     29.60 o
   7   3   7       92.32      110.90     13.61 o
   8   3   7      507.95      437.40     31.27 o
   9   3   7        1.35        2.28      4.09 o
  10   3   7      159.40      176.66     13.40 o
  11   3   7       25.46       41.10      7.11 o
  12   3   7      102.82       93.25      8.91 o
  13   3   7       50.96       54.13      7.65 o
  14   3   7       34.69       22.93      6.62 o
  15   3   7       26.15       23.23      6.15 o
 -19   4   7        5.30       11.94      7.16 o
 -18   4   7       25.98       22.40      5.15 o
 -17   4   7      340.00      378.96     21.30 o
 -16   4   7       23.22       17.57      5.24 o
 -15   4   7      362.48      437.36     20.36 o
 -14   4   7       41.10       50.79      8.13 o
 -13   4   7       59.93       69.34      6.85 o
 -12   4   7     1406.47     1492.03     49.02 o
 -11   4   7       16.43       35.21      6.34 o
 -10   4   7       52.79       73.90      6.18 o
  -9   4   7     1721.50     1863.89     72.27 o
  -8   4   7     1542.44     1634.26     75.66 o
  -7   4   7       13.80       29.34      5.81 o
  -6   4   7       38.09       66.42      6.44 o
  -5   4   7     2508.56     2575.49     66.81 o
  -4   4   7      598.37      584.61     13.45 o
  -3   4   7       17.55       28.19      3.48 o
  -2   4   7     1451.82     1436.13     24.98 o
  -1   4   7      419.59      363.88     10.65 o
   0   4   7      404.26      403.55      9.49 o
   1   4   7     2004.31     1852.26     33.68 o
   2   4   7        0.21        3.75      2.46 o
   3   4   7       11.36       13.79      4.02 o
   4   4   7     4729.31     4088.58    179.08 o
   5   4   7      150.45      152.42     10.62 o
   6   4   7        2.40        5.62      4.87 o
   7   4   7      548.48      506.01     27.31 o
   8   4   7        1.59        0.56      2.96 o
   9   4   7       33.57       27.95      7.03 o
  10   4   7      276.97      279.28     16.18 o
  11   4   7      215.17      194.42     13.79 o
  12   4   7        5.83        5.33      4.16 o
  13   4   7       57.72       41.86      8.51 o
  14   4   7      265.76      253.58     15.64 o
 -18   5   7      198.09      196.54     18.74 o
 -17   5   7      266.05      270.14     18.29 o
 -16   5   7      151.58      165.21     16.47 o
 -15   5   7       63.56       75.81      8.73 o
 -14   5   7       69.81       76.76      8.81 o
 -13   5   7     1353.78     1458.61     63.98 o
 -12   5   7      538.83      561.81     26.51 o
 -11   5   7      224.38      223.94     20.33 o
 -10   5   7      207.86      189.94     13.98 o
  -9   5   7     1717.39     1651.42    111.43 o
  -8   5   7      453.44      461.83     29.61 o
  -7   5   7       34.98       34.49      6.34 o
  -6   5   7     1467.67     1486.82     62.79 o
  -5   5   7      268.25      301.47     13.53 o
  -4   5   7      266.57      267.51     14.32 o
  -3   5   7      279.16      298.83     12.50 o
  -2   5   7     5006.71     4877.80    118.02 o
  -1   5   7      600.45      561.98     18.20 o
   0   5   7      187.55      158.37     10.95 o
   1   5   7      100.76      102.78      7.16 o
   2   5   7       80.92       82.28      7.39 o
   3   5   7     1669.48     1593.45     62.59 o
   4   5   7     2395.18     2354.90     67.83 o
   5   5   7      130.53      104.23     11.71 o
   6   5   7      791.13      666.12     31.96 o
   7   5   7        3.78        7.63      5.43 o
   8   5   7     1157.85     1094.28     50.37 o
   9   5   7      738.93      633.02     30.69 o
  10   5   7      486.28      420.10     21.25 o
  11   5   7      224.27      205.31     13.52 o
  12   5   7      607.75      633.67     40.67 o
  13   5   7      674.25      688.17     27.42 o
 -16   6   7      137.47      124.96     13.48 o
 -15   6   7        1.67        8.70      6.31 o
 -14   6   7       20.36       24.44      6.68 o
 -13   6   7       33.02       27.83      6.31 o
 -12   6   7      152.62      169.87     20.86 o
 -11   6   7       16.17       25.87      8.02 o
 -10   6   7      308.98      360.66     20.68 o
  -9   6   7      179.48      204.20     15.08 o
  -8   6   7      309.54      312.72     29.86 o
  -7   6   7        2.12        9.96      7.31 o
  -6   6   7      470.09      516.83     27.01 o
  -5   6   7       17.39       26.80      8.73 o
  -4   6   7       70.47       71.82     10.28 o
  -3   6   7        3.29       10.18      6.85 o
  -2   6   7      166.76      170.13     15.21 o
  -1   6   7      360.51      364.89     23.95 o
   0   6   7      857.88      838.18     31.02 o
   1   6   7      374.55      358.96     25.82 o
   2   6   7       10.94        9.43      5.77 o
   3   6   7      445.34      417.25     22.63 o
   4   6   7       19.19       25.85      8.94 o
   5   6   7      161.97      142.93     16.17 o
   6   6   7        2.59        7.58      6.29 o
   7   6   7      280.81      270.37     17.69 o
   8   6   7     1295.21     1139.11     74.65 o
   9   6   7        0.56       -1.24      3.43 o
  10   6   7      146.91      135.88     14.68 o
  11   6   7       62.50       56.06      9.61 o
 -14   7   7        0.79       23.16     10.51 o
 -13   7   7        0.73        2.27      4.77 o
 -12   7   7      209.37      240.18     23.92 o
 -11   7   7       12.16       11.42      6.38 o
 -10   7   7       57.37       68.15      8.87 o
  -9   7   7       35.76       47.37      8.85 o
  -8   7   7       42.07       53.48      9.36 o
  -7   7   7      163.45      197.28     17.86 o
  -6   7   7      539.27      600.93     27.34 o
  -5   7   7       92.63      102.86     12.10 o
  -4   7   7      100.46      102.64     12.74 o
  -3   7   7       94.63       80.82     11.17 o
  -2   7   7       15.34       18.93      7.29 o
  -1   7   7       45.18       26.70     10.04 o
   0   7   7       32.81       28.45      8.90 o
   1   7   7       58.99       65.33     10.55 o
   2   7   7      124.35      141.34     15.57 o
   3   7   7        3.54        7.06      6.53 o
   4   7   7      252.60      241.63     28.67 o
   5   7   7      411.18      423.68     28.17 o
   6   7   7       37.40       43.49     10.73 o
   7   7   7      175.12      179.41     24.42 o
   8   7   7       89.11       86.39     11.03 o
   9   7   7       32.35       21.92      5.90 o
 -11   8   7        3.08        2.22      4.86 o
 -10   8   7       32.98       31.38     12.49 o
  -9   8   7      288.30      359.25     20.77 o
  -8   8   7       34.73       54.35     10.38 o
  -7   8   7       13.82        9.94      5.35 o
  -6   8   7       54.21       61.58     10.01 o
  -5   8   7       87.55       86.27      9.79 o
  -4   8   7      188.46      197.10     21.10 o
  -3   8   7      202.42      203.87     20.41 o
  -2   8   7      204.01      224.58     19.81 o
  -1   8   7       52.37       49.17     11.70 o
   0   8   7        9.32       10.05      8.34 o
   1   8   7      182.07      203.38     20.96 o
   2   8   7        0.80        0.37      3.29 o
   3   8   7       58.86       63.02     10.29 o
   4   8   7      127.67      135.21     14.09 o
   5   8   7      222.20      196.47     24.59 o
   6   8   7        7.28        5.74      6.53 o
 -21   0   8       62.28       57.14      7.48 o
 -20   0   8      108.42       99.41     10.79 o
 -19   0   8      604.91      630.00     27.61 o
 -18   0   8      294.16      347.97     20.86 o
 -17   0   8      133.31      123.20     14.12 o
 -16   0   8     2899.02     2840.34    106.86 o
 -15   0   8     2839.30     2990.57    134.00 o
 -14   0   8       26.07       29.57      9.49 o
 -13   0   8      835.94      694.13     41.45 o
 -12   0   8       12.32        9.81      3.92 o
 -11   0   8    12484.44    12841.19    510.77 o
 -10   0   8     1907.50     1923.47     57.09 o
  -9   0   8     5726.40     5801.02    196.48 o
  -8   0   8     2404.01     2274.48     77.66 o
  -7   0   8     8066.36     8369.29    272.25 o
  -6   0   8     1216.96     1104.23     32.76 o
  -5   0   8      410.12      359.67     10.49 o
  -4   0   8      238.43      156.39      4.86 o
  -3   0   8      355.10      478.00     10.16 o
  -2   0   8     4841.29     4234.33     68.59 o
  -1   0   8    10414.23    10538.06    198.06 o
   0   0   8      136.81      125.33      4.86 o
   1   0   8      392.66      411.20      8.62 o
   2   0   8     1337.15     1267.80     21.78 o
   3   0   8       21.83       39.16      3.45 o
   4   0   8     1995.07     2025.99     35.48 o
   5   0   8     1229.13     1092.69     21.64 o
   6   0   8     3383.00     3389.61     92.54 o
   7   0   8      461.67      443.76     19.04 o
   8   0   8      335.07      325.74     16.69 o
   9   0   8      920.96      860.64     29.46 o
  10   0   8     2572.25     2677.13     89.52 o
  11   0   8     1423.20     1537.11     53.88 o
  12   0   8      558.73      543.63     24.20 o
  13   0   8      311.78      355.90     19.23 o
  14   0   8       26.45       19.67      6.00 o
  15   0   8      261.83      272.96     24.23 o
 -21   1   8      118.71      113.85     10.88 o
 -20   1   8        7.21        7.11      3.54 o
 -19   1   8       58.63       63.64      7.20 o
 -18   1   8       44.51       43.41      6.73 o
 -17   1   8      405.15      391.85     16.14 o
 -16   1   8       95.95       83.93      7.92 o
 -15   1   8     1078.78     1053.84     67.94 o
 -14   1   8      448.33      475.09     32.01 o
 -13   1   8      347.13      360.67     27.56 o
 -12   1   8      101.76      113.76     10.03 o
 -11   1   8       63.95       58.61      3.89 o
 -10   1   8      237.42      302.54     16.56 o
  -9   1   8       54.93       91.53      9.25 o
  -8   1   8        3.62        7.67      1.55 o
  -7   1   8       81.89       94.28      3.26 o
  -6   1   8      419.92      427.27     21.04 o
  -5   1   8      230.42      264.25     13.28 o
  -4   1   8     1740.28     1632.42     28.94 o
  -3   1   8      200.53      170.12      7.10 o
  -2   1   8    12946.18    12459.29    184.41 o
  -1   1   8        6.76       35.05      3.23 o
   0   1   8      784.25      676.93     14.83 o
   1   1   8     2650.97     2558.45     32.58 o
   2   1   8     1384.79     1274.71     17.67 o
   3   1   8      360.38      327.96     13.10 o
   4   1   8      176.91      175.49     11.45 o
   5   1   8      313.70      265.82      7.01 o
   6   1   8     2863.34     2752.10     46.86 o
   7   1   8      785.28      719.86     18.06 o
   8   1   8        7.23       10.19      4.00 o
   9   1   8     1075.39     1090.45     29.34 o
  10   1   8      518.37      509.81     17.80 o
  11   1   8        1.20        5.71      4.36 o
  12   1   8        2.57        5.24      4.50 o
  13   1   8      450.24      481.12     18.54 o
  14   1   8      162.15      153.12      9.01 o
  15   1   8        1.55        6.28      3.88 o
 -21   2   8       22.64       21.46      6.46 o
 -20   2   8        2.97       33.46      5.43 o
 -19   2   8       31.90       22.76      6.01 o
 -18   2   8        0.35       15.70      5.49 o
 -17   2   8      156.62      169.00     10.70 o
 -16   2   8       10.20       31.07      5.84 o
 -15   2   8       51.17       49.97      6.01 o
 -14   2   8       98.79      129.75     11.77 o
 -13   2   8      112.26      123.46      7.62 o
 -12   2   8      104.44      144.48     15.61 o
 -11   2   8        2.04        5.22      3.32 o
 -10   2   8     3503.85     3694.35     85.85 o
  -9   2   8       34.08       54.29      3.30 o
  -8   2   8     1716.59     1663.84     35.26 o
  -7   2   8       40.74       52.59      3.44 o
  -6   2   8      691.15      824.33     27.84 o
  -5   2   8     3560.84     3656.35     97.25 o
  -4   2   8     2743.45     2846.70     62.28 o
  -3   2   8     2495.91     2499.34     38.40 o
  -2   2   8     1043.78     1044.04     30.10 o
  -1   2   8      277.78      293.20     11.01 o
   0   2   8      512.83      547.12     20.62 o
   1   2   8      326.98      314.11      6.32 o
   2   2   8      592.50      507.40     15.37 o
   3   2   8        7.62        6.32      1.78 o
   4   2   8      575.54      560.48     17.11 o
   5   2   8      333.14      334.50     11.59 o
   6   2   8      363.42      314.00     10.85 o
   7   2   8      828.90      772.28     20.65 o
   8   2   8      514.26      513.95     16.99 o
   9   2   8       13.22       24.25      8.15 o
  10   2   8       62.31       92.89      9.78 o
  11   2   8       81.46      110.41     13.27 o
  12   2   8        0.10        0.39      3.07 o
  13   2   8      182.31      212.72     12.45 o
  14   2   8      194.26      205.24     11.97 o
  15   2   8       20.82       21.16      7.04 o
 -20   3   8       13.01       11.58      4.76 o
 -19   3   8        3.87        5.87      3.62 o
 -18   3   8     1817.20     1835.87     53.71 o
 -17   3   8       23.78       22.79      6.35 o
 -16   3   8      849.50      886.01     27.47 o
 -15   3   8     1010.94      985.37     31.70 o
 -14   3   8       39.55       33.42      5.28 o
 -13   3   8       27.23       24.44      4.83 o
 -12   3   8      535.34      538.80     26.65 o
 -11   3   8       44.58       52.40      4.94 o
 -10   3   8      360.03      373.84     13.04 o
  -9   3   8     1395.84     1370.03     39.93 o
  -8   3   8     4525.80     4649.85    155.56 o
  -7   3   8     2644.74     2685.80     78.58 o
  -6   3   8      114.75       98.56      5.41 o
  -5   3   8      912.21      889.58     23.90 o
  -4   3   8     2537.56     2280.50     45.83 o
  -3   3   8       22.94       23.47      4.00 o
  -2   3   8     1180.47     1158.39     19.23 o
  -1   3   8     2265.81     2088.64     33.21 o
   0   3   8     5497.90     5175.01     80.57 o
   1   3   8      526.83      517.49     11.46 o
   2   3   8      199.99      216.65      7.03 o
   3   3   8     2309.44     2063.61     58.92 o
   4   3   8       50.70       49.55      6.27 o
   5   3   8       93.66       88.43      6.67 o
   6   3   8      326.09      326.39     13.12 o
   7   3   8       54.09       57.25      8.69 o
   8   3   8       36.66       37.45      9.79 o
   9   3   8       24.29       33.79      8.69 o
  10   3   8      306.57      301.01     18.41 o
  11   3   8       52.63       41.04      8.09 o
  12   3   8       15.04       19.36      5.15 o
  13   3   8      938.15      991.98     28.19 o
  14   3   8       44.37       43.85      7.13 o
 -19   4   8      177.47      189.63     26.31 o
 -18   4   8       73.27       70.58      8.46 o
 -17   4   8      104.00      123.30     14.28 o
 -16   4   8      152.96      151.02      9.37 o
 -15   4   8      245.12      224.44     19.46 o
 -14   4   8       10.64       13.34      5.68 o
 -13   4   8       71.31       89.23     10.56 o
 -12   4   8        5.22        9.90      4.43 o
 -11   4   8     1531.05     1493.77     64.10 o
 -10   4   8       43.04       48.32      6.12 o
  -9   4   8      226.29      238.32     10.02 o
  -8   4   8      676.64      730.57     46.51 o
  -7   4   8     1051.47     1102.86     43.83 o
  -6   4   8       19.57       20.78      3.69 o
  -5   4   8      211.46      225.97     22.87 o
  -4   4   8       52.58       52.33      4.86 o
  -3   4   8      140.25      131.96      7.68 o
  -2   4   8       16.36       25.05      4.37 o
  -1   4   8       94.26       73.96      5.70 o
   0   4   8        1.10        6.81      3.83 o
   1   4   8       15.09       16.14      4.35 o
   2   4   8       75.15       85.37      8.49 o
   3   4   8       94.91       92.05     10.50 o
   4   4   8     1239.16     1162.57     36.36 o
   5   4   8      377.43      371.21     18.01 o
   6   4   8     1067.88     1037.77     32.24 o
   7   4   8      212.72      205.91     12.14 o
   8   4   8      342.53      307.50     16.16 o
   9   4   8      786.94      800.40     31.37 o
  10   4   8      465.37      459.84     30.69 o
  11   4   8       83.10       90.58     12.56 o
  12   4   8      134.11      114.06     12.62 o
  13   4   8      303.94      313.08     14.71 o
 -18   5   8      198.10      206.47     26.67 o
 -17   5   8        0.08        7.96      7.62 o
 -16   5   8        4.54        4.89      4.31 o
 -15   5   8       22.03       23.82      6.10 o
 -14   5   8      173.77      163.07     11.83 o
 -13   5   8      447.33      612.28     46.60 o
 -12   5   8      109.75      124.94     11.48 o
 -11   5   8      106.97      132.71     18.34 o
 -10   5   8        2.88       10.77      4.59 o
  -9   5   8        9.43       41.67      6.77 o
  -8   5   8      276.29      275.61     14.64 o
  -7   5   8      630.07      652.36     22.63 o
  -6   5   8       92.18      125.13     16.87 o
  -5   5   8     1483.03     1589.82     46.07 o
  -4   5   8        4.60        9.31      5.08 o
  -3   5   8       96.23      107.00      7.98 o
  -2   5   8       14.41       20.38      5.18 o
  -1   5   8      128.40      123.81      9.30 o
   0   5   8       50.11       40.44      6.45 o
   1   5   8      188.90      160.94     11.01 o
   2   5   8      284.21      261.40     23.60 o
   3   5   8      302.68      286.31     24.95 o
   4   5   8        5.03        8.12      6.06 o
   5   5   8        1.35        5.92      5.58 o
   6   5   8       60.98       55.53     10.00 o
   7   5   8      173.43      151.69     12.49 o
   8   5   8        9.83       10.07      6.00 o
   9   5   8       77.52       76.42      9.39 o
  10   5   8        5.44       12.24      5.01 o
  11   5   8      108.89      110.35     20.05 o
  12   5   8       24.20       37.23      7.12 o
 -16   6   8        3.80        3.76      5.37 o
 -15   6   8        4.49        7.31      4.61 o
 -14   6   8      187.36      187.94     17.89 o
 -13   6   8      123.42      110.88     11.72 o
 -12   6   8      123.34      109.91     10.61 o
 -11   6   8      596.54      632.21     32.14 o
 -10   6   8      137.69      156.22     14.87 o
  -9   6   8        2.88       13.85      6.06 o
  -8   6   8      547.79      615.82     30.26 o
  -7   6   8        1.71        6.08      7.35 o
  -6   6   8      338.20      358.80     20.83 o
  -5   6   8       56.18       45.56      9.21 o
  -4   6   8       33.30       41.35      8.34 o
  -3   6   8      190.59      177.05     15.61 o
  -2   6   8       70.12       62.06     11.04 o
  -1   6   8       16.71       13.21      5.67 o
   0   6   8       57.31       54.91      7.52 o
   1   6   8      140.54      130.54     12.11 o
   2   6   8       98.51       99.42      9.91 o
   3   6   8      146.66      145.45     15.18 o
   4   6   8       76.41       78.09     10.76 o
   5   6   8      178.95      156.19     13.66 o
   6   6   8      424.72      408.89     25.67 o
   7   6   8      315.37      265.78     22.17 o
   8   6   8       20.09       15.29      5.30 o
   9   6   8       68.91       75.07      9.44 o
  10   6   8      310.94      274.17     24.18 o
 -14   7   8      344.85      425.76     24.84 o
 -13   7   8      132.72      118.59     10.60 o
 -12   7   8      237.11      279.82     27.09 o
 -11   7   8      294.94      281.70     25.56 o
 -10   7   8        0.07        8.49      6.91 o
  -9   7   8      504.28      583.34     26.63 o
  -8   7   8       46.10       55.89     10.48 o
  -7   7   8       10.13       13.84      7.50 o
  -6   7   8       80.76      104.31     13.17 o
  -5   7   8       28.66       30.56      8.51 o
  -4   7   8     1322.89     1342.56     81.11 o
  -3   7   8       45.40       56.33      8.92 o
  -2   7   8        3.78        4.89      5.57 o
  -1   7   8     1192.36     1164.29     53.33 o
   0   7   8      441.40      459.64     22.92 o
   1   7   8       14.07       13.26      6.31 o
   2   7   8      292.37      312.47     21.31 o
   3   7   8      161.79      156.74     22.94 o
   4   7   8       55.22       47.95      9.30 o
   5   7   8        2.97        3.17      5.10 o
   6   7   8        4.81        9.02      5.91 o
   7   7   8        7.17        4.13      5.72 o
   8   7   8       17.21        8.77      5.19 o
 -10   8   8       16.05       11.76      6.99 o
  -9   8   8        0.20        2.30      5.44 o
  -8   8   8       75.14       80.97      9.30 o
  -7   8   8       48.76       35.66     12.19 o
  -6   8   8       71.56       90.62     11.51 o
  -5   8   8        0.04        0.61      2.12 o
  -4   8   8       66.73       74.07     13.28 o
  -3   8   8       33.93       28.02      9.83 o
  -2   8   8        9.29        7.74      7.48 o
  -1   8   8       78.84       72.84     10.00 o
   0   8   8      165.29      165.14     18.16 o
   1   8   8      202.97      211.30     14.72 o
   2   8   8       57.04       63.60      8.67 o
   3   8   8       52.05       48.88      8.12 o
   4   8   8      122.64      145.70     18.01 o
   5   8   8       63.42       87.67     15.67 o
 -21   1   9        4.28        5.23      3.74 o
 -20   1   9        6.32        7.41      3.68 o
 -19   1   9        3.47        4.21      4.24 o
 -18   1   9       11.61        8.61      4.73 o
 -17   1   9      329.50      327.54     23.76 o
 -16   1   9      390.96      348.81     17.66 o
 -15   1   9     3091.94     3281.06    146.32 o
 -14   1   9      280.06      320.07     28.48 o
 -13   1   9      600.05      586.57     23.49 o
 -12   1   9      315.35      326.26     23.99 o
 -11   1   9     2252.44     2266.58     66.54 o
 -10   1   9      262.76      265.75      8.89 o
  -9   1   9     2539.08     2698.88     54.97 o
  -8   1   9     3428.23     3680.37     71.06 o
  -7   1   9     5178.25     5139.68    102.35 o
  -6   1   9     1898.29     1808.23     49.78 o
  -5   1   9       10.39       11.99      2.06 o
  -4   1   9      177.70      205.71      5.10 o
  -3   1   9       83.72       94.39      3.66 o
  -2   1   9      188.40      293.35     12.71 o
  -1   1   9     3469.22     3755.58     64.40 o
   0   1   9       21.48       51.65      2.75 o
   1   1   9     1981.67     1703.87     26.58 o
   2   1   9       48.74       61.51      3.25 o
   3   1   9     3162.18     3131.05     40.84 o
   4   1   9     2190.71     2150.67     36.61 o
   5   1   9     1152.42     1063.93     30.04 o
   6   1   9     1388.78     1372.64     29.52 o
   7   1   9     1054.52     1063.61     25.38 o
   8   1   9      692.00      718.31     19.89 o
   9   1   9      100.27      117.47     15.41 o
  10   1   9     1060.23     1078.16     27.50 o
  11   1   9        3.11        7.84      4.50 o
  12   1   9       42.46       46.22      7.41 o
  13   1   9        2.59        4.95      3.37 o
  14   1   9      231.14      252.69     13.37 o
  15   1   9      155.15      151.91     20.19 o
 -21   2   9      129.81      155.44     18.24 o
 -20   2   9       89.67      100.26      7.39 o
 -19   2   9      134.54      140.29      9.87 o
 -18   2   9      214.65      217.69      9.95 o
 -17   2   9      434.96      435.10     27.65 o
 -16   2   9      440.66      447.44     16.07 o
 -15   2   9      685.26      626.54     28.74 o
 -14   2   9       73.16       83.86      8.83 o
 -13   2   9      213.14      232.71     10.74 o
 -12   2   9      190.46      192.36     15.66 o
 -11   2   9      371.26      362.16     13.04 o
 -10   2   9     1051.45     1057.98     41.63 o
  -9   2   9      208.07      225.75      6.28 o
  -8   2   9     1122.67     1128.26     31.65 o
  -7   2   9      654.08      717.35     14.43 o
  -6   2   9     7519.38     7365.72    136.23 o
  -5   2   9      231.43      285.58      5.63 o
  -4   2   9    14444.33    15071.87    227.46 o
  -3   2   9     1826.01     1769.84     50.97 o
  -2   2   9    11517.31    11429.33    194.41 o
  -1   2   9     4460.70     4422.35     68.77 o
   0   2   9      409.46      409.52      8.18 o
   1   2   9      191.61      173.27      5.52 o
   2   2   9      246.18      237.21      6.51 o
   3   2   9     1996.25     2010.18     33.45 o
   4   2   9      422.66      438.67     12.59 o
   5   2   9       19.41       29.57      5.18 o
   6   2   9      419.14      413.54     14.92 o
   7   2   9        3.78        3.93      3.02 o
   8   2   9      161.47      154.57      9.88 o
   9   2   9      410.47      401.23     14.91 o
  10   2   9      387.17      429.97     19.23 o
  11   2   9     1250.41     1243.01     35.81 o
  12   2   9       14.42       16.54      6.04 o
  13   2   9      625.98      618.43     27.55 o
  14   2   9      136.75      163.78     11.05 o
 -20   3   9       39.56       30.48      6.33 o
 -19   3   9       74.66       72.97      6.18 o
 -18   3   9       10.70       35.67      9.78 o
 -17   3   9        0.64        1.41      2.61 o
 -16   3   9        6.18       12.58      4.27 o
 -15   3   9      540.85      471.71     15.61 o
 -14   3   9       31.15       33.93      5.25 o
 -13   3   9        5.75        6.04      4.51 o
 -12   3   9       30.08       41.76      6.54 o
 -11   3   9      736.47      720.09     56.47 o
 -10   3   9     1962.12     1902.97     65.93 o
  -9   3   9      323.08      325.64     14.87 o
  -8   3   9       43.89       62.21      7.13 o
  -7   3   9      186.16      178.15      9.45 o
  -6   3   9      295.05      252.82      7.13 o
  -5   3   9      737.18      772.86     18.06 o
  -4   3   9      457.29      498.72     18.87 o
  -3   3   9      103.28       90.02      5.05 o
  -2   3   9      169.77      152.32      6.32 o
  -1   3   9      734.77      705.64     24.61 o
   0   3   9     1148.73     1126.40     22.19 o
   1   3   9     1407.67     1370.67     41.45 o
   2   3   9      459.09      471.86     21.42 o
   3   3   9      205.16      165.61      9.30 o
   4   3   9      151.51      145.07     10.81 o
   5   3   9      242.66      219.08     13.65 o
   6   3   9      113.61      106.35     11.24 o
   7   3   9       31.30       30.82      6.67 o
   8   3   9        0.56        3.18      4.93 o
   9   3   9        0.50        0.55      3.20 o
  10   3   9       32.64       47.79      9.15 o
  11   3   9      262.84      296.82     31.13 o
  12   3   9      216.16      208.71     14.86 o
  13   3   9       16.81       26.92      8.09 o
 -19   4   9       60.59       43.32     10.90 o
 -18   4   9      128.91      128.95      8.72 o
 -17   4   9       15.50       26.86      6.25 o
 -16   4   9       42.09       55.28      7.20 o
 -15   4   9       41.82       36.51      6.80 o
 -14   4   9      233.80      218.68     12.60 o
 -13   4   9      481.34      493.16     28.89 o
 -12   4   9      438.00      431.39     21.42 o
 -11   4   9       44.87       39.56      6.28 o
 -10   4   9      426.11      429.77     25.23 o
  -9   4   9      202.09      199.50     11.78 o
  -8   4   9     2218.73     2172.21    101.35 o
  -7   4   9      151.64      127.95      8.43 o
  -6   4   9      845.82      811.27     23.48 o
  -5   4   9     1047.76     1070.55     29.41 o
  -4   4   9     2718.31     2675.03     59.71 o
  -3   4   9     2300.96     2140.90     47.48 o
  -2   4   9      532.79      533.88     16.26 o
  -1   4   9      127.51      127.46      8.70 o
   0   4   9       41.75       37.55      5.53 o
   1   4   9      632.49      568.44     22.10 o
   2   4   9       13.47       13.05      4.63 o
   3   4   9       75.13       68.68      6.74 o
   4   4   9       77.87       64.30      6.99 o
   5   4   9       33.13       38.61      7.01 o
   6   4   9        1.40        7.08      4.73 o
   7   4   9      134.24      151.52     15.76 o
   8   4   9      324.72      313.53     18.56 o
   9   4   9       62.69       64.64      8.77 o
  10   4   9       12.52        9.14      5.32 o
  11   4   9      562.63      572.50     21.06 o
  12   4   9       38.97       34.88      5.94 o
  13   4   9       10.78        5.10      9.63 o
 -18   5   9      406.01      406.60     24.40 o
 -17   5   9      116.84      104.77     10.91 o
 -16   5   9       32.77       39.43      7.74 o
 -15   5   9      713.81      727.73     38.67 o
 -14   5   9       31.21       33.86      7.30 o
 -13   5   9     1054.50     1069.83     61.27 o
 -12   5   9      178.03      173.49     11.91 o
 -11   5   9      598.19      559.76     35.77 o
 -10   5   9       18.59       11.36      4.69 o
  -9   5   9     1928.28     1887.23     74.04 o
  -8   5   9     1122.58     1151.46     35.70 o
  -7   5   9      529.22      550.53     23.95 o
  -6   5   9      450.03      466.22     20.29 o
  -5   5   9      232.77      213.52     19.17 o
  -4   5   9      800.09      738.73     35.55 o
  -3   5   9      486.49      486.22     20.83 o
  -2   5   9       39.82       50.84      7.36 o
  -1   5   9      164.61      164.06     11.18 o
   0   5   9       82.32       80.60      8.14 o
   1   5   9     4026.82     3586.40    184.63 o
   2   5   9      170.28      147.72      9.87 o
   3   5   9        0.07        3.87      4.30 o
   4   5   9     1247.32     1199.49     45.45 o
   5   5   9      950.07      907.89     31.26 o
   6   5   9        0.60        0.41      5.07 o
   7   5   9       35.69       27.32      7.75 o
   8   5   9      122.57      117.76     11.98 o
   9   5   9      187.07      198.63     16.31 o
  10   5   9       79.48       62.74      8.86 o
  11   5   9      123.07      134.17     12.97 o
 -16   6   9      555.49      632.16     31.26 o
 -15   6   9      109.61      103.46     12.93 o
 -14   6   9      112.00      117.47     13.75 o
 -13   6   9      222.99      243.51     35.30 o
 -12   6   9       15.09       19.28      6.39 o
 -11   6   9       74.98       70.34     11.12 o
 -10   6   9      179.79      143.51     25.42 o
  -9   6   9      179.95      211.60     18.57 o
  -8   6   9      524.57      563.89     29.05 o
  -7   6   9      766.32      779.83     31.22 o
  -6   6   9      228.10      274.59     25.60 o
  -5   6   9      556.77      567.80     27.49 o
  -4   6   9       54.21       56.63     10.36 o
  -3   6   9       94.80       75.17     11.45 o
  -2   6   9        2.33        4.47      6.38 o
  -1   6   9      110.44      122.18     11.53 o
   0   6   9        0.52        1.94      3.82 o
   1   6   9       66.62       64.90     10.08 o
   2   6   9        4.25        2.63      3.65 o
   3   6   9        1.81        3.98      4.53 o
   4   6   9       27.64       26.92      6.58 o
   5   6   9       20.84       14.53      5.50 o
   6   6   9       25.68       23.54      6.32 o
   7   6   9        6.63        8.44      4.80 o
   8   6   9      303.48      244.74     24.30 o
   9   6   9      139.35      141.30     11.39 o
 -13   7   9        2.83        6.78      5.91 o
 -12   7   9      469.32      539.58     33.45 o
 -11   7   9        3.69        1.58      4.06 o
 -10   7   9        1.68        1.65      4.20 o
  -9   7   9      319.82      371.12     27.56 o
  -8   7   9       19.58       21.83      8.21 o
  -7   7   9      212.16      219.85     29.40 o
  -6   7   9      251.71      265.32     35.03 o
  -5   7   9      369.25      379.86     25.75 o
  -4   7   9        5.82        6.34      5.75 o
  -3   7   9      134.07      125.26     18.98 o
  -2   7   9      299.56      277.33     21.62 o
  -1   7   9      110.42      137.85     14.95 o
   0   7   9      191.31      191.39     13.17 o
   1   7   9       26.45       27.16      7.60 o
   2   7   9       77.61       82.66     10.81 o
   3   7   9      168.46      178.11     14.28 o
   4   7   9      808.92      868.99     37.90 o
   5   7   9        0.06        1.78      4.35 o
   6   7   9        5.88        2.60      4.88 o
   7   7   9        0.04        2.12      4.17 o
 -10   8   9      159.41      164.54     18.02 o
  -9   8   9        1.70        5.42      5.62 o
  -8   8   9       36.49       25.94      8.03 o
  -7   8   9       26.49       16.58      6.38 o
  -6   8   9       96.22       90.65     11.20 o
  -5   8   9       13.03        9.42      4.96 o
  -4   8   9       14.28       17.87      8.96 o
  -3   8   9       85.46       90.61     15.28 o
  -2   8   9      172.33      167.95     14.75 o
  -1   8   9        1.76        4.11      5.07 o
   0   8   9       31.96       20.12      9.76 o
   1   8   9      178.20      204.06     19.07 o
   2   8   9       40.00       25.02      6.67 o
   3   8   9      114.71      111.98     13.25 o
 -21   0  10       45.68       35.81      8.71 o
 -20   0  10       64.44       45.23     14.86 o
 -19   0  10      616.88      559.06     30.62 o
 -18   0  10      919.94      965.52     43.98 o
 -17   0  10      744.45      720.85     33.63 o
 -16   0  10     2335.14     2276.46    109.50 o
 -15   0  10       43.47       44.55     10.77 o
 -14   0  10      262.76      210.51     16.86 o
 -13   0  10     1462.54     1378.50     64.94 o
 -12   0  10     1385.97     1293.25     54.72 o
 -11   0  10     1018.92     1022.75     37.82 o
 -10   0  10      871.06      882.56     30.36 o
  -9   0  10      317.65      289.76      8.53 o
  -8   0  10       18.67       23.59      3.66 o
  -7   0  10       20.81       30.74      4.67 o
  -6   0  10       46.38       39.10      4.64 o
  -5   0  10     2734.28     2802.54     63.03 o
  -4   0  10      189.04      210.45      7.52 o
  -3   0  10    10363.19    10376.36    207.16 o
  -2   0  10      362.81      435.52     10.48 o
  -1   0  10      697.43      736.07     16.04 o
   0   0  10     6824.38     7461.25    144.15 o
   1   0  10      543.34      543.82     12.61 o
   2   0  10       58.54       60.12      4.26 o
   3   0  10     7269.27     7490.46    213.53 o
   4   0  10       42.47       48.02      9.36 o
   5   0  10        2.10        4.94      4.88 o
   6   0  10      252.40      233.96     16.32 o
   7   0  10      318.39      333.13     19.54 o
   8   0  10      706.52      698.50     29.20 o
   9   0  10      131.32      143.05     12.38 o
  10   0  10       80.76       72.38     15.04 o
  11   0  10      340.66      362.02     21.24 o
  12   0  10       17.39       21.50      9.02 o
  13   0  10      120.11      134.88     11.67 o
  14   0  10      463.49      542.85     31.21 o
 -21   1  10        7.34        8.19      4.87 o
 -20   1  10        4.39        5.07      4.34 o
 -19   1  10       23.40       26.37      5.71 o
 -18   1  10       68.52       60.74      8.10 o
 -17   1  10       40.61       41.11      8.35 o
 -16   1  10        0.47        5.27      5.05 o
 -15   1  10      231.02      279.41     25.17 o
 -14   1  10      563.97      568.29     39.25 o
 -13   1  10      192.28      178.49     14.80 o
 -12   1  10      679.10      623.63     23.78 o
 -11   1  10      143.99      185.12     18.99 o
 -10   1  10     1450.62     1291.81     36.91 o
  -9   1  10       78.46       85.35      4.07 o
  -8   1  10      820.17      783.92     18.92 o
  -7   1  10      319.93      332.96      7.65 o
  -6   1  10     7420.89     7315.88    126.54 o
  -5   1  10     1146.89     1078.78     28.48 o
  -4   1  10      244.36      264.32     10.16 o
  -3   1  10     1707.84     1733.17     22.92 o
  -2   1  10     1004.75      853.42     13.27 o
  -1   1  10     1524.18     1425.82     18.96 o
   0   1  10       10.96       10.76      1.86 o
   1   1  10      265.36      316.81      7.32 o
   2   1  10     2504.34     2525.19     74.42 o
   3   1  10     2243.48     2396.55     67.86 o
   4   1  10     2222.00     2245.25     44.20 o
   5   1  10      199.88      205.92     10.40 o
   6   1  10      427.97      424.46     13.10 o
   7   1  10      237.83      259.63     12.13 o
   8   1  10      473.37      476.89     14.50 o
   9   1  10      423.04      459.56     15.21 o
  10   1  10      329.08      320.44     12.68 o
  11   1  10       60.66       59.71     10.04 o
  12   1  10        7.45       18.93      5.35 o
  13   1  10       88.13       98.26      8.08 o
  14   1  10       11.68       13.43      5.92 o
 -20   2  10       40.89       45.67      5.84 o
 -19   2  10       11.98        8.00      3.24 o
 -18   2  10       17.16       14.77      4.55 o
 -17   2  10       52.82       60.10     10.90 o
 -16   2  10     1096.73      997.52     27.10 o
 -15   2  10      206.02      243.61     28.18 o
 -14   2  10       39.82       32.08      5.68 o
 -13   2  10     1322.22     1287.67     38.22 o
 -12   2  10      509.71      469.78     21.47 o
 -11   2  10       25.99       34.12      5.39 o
 -10   2  10        6.45       12.75      3.37 o
  -9   2  10      122.04      152.56     10.75 o
  -8   2  10        0.11        5.09      2.04 o
  -7   2  10       70.09       84.21      4.33 o
  -6   2  10      239.94      218.32      8.47 o
  -5   2  10     2035.91     2250.83     84.84 o
  -4   2  10     1733.04     1555.33     32.07 o
  -3   2  10     3466.04     3415.95     59.25 o
  -2   2  10      107.14      108.68      6.34 o
  -1   2  10     1333.83     1385.39     20.66 o
   0   2  10      774.61      788.98     13.12 o
   1   2  10     1027.15     1000.47     17.92 o
   2   2  10       15.58       13.42      3.12 o
   3   2  10      988.63      975.55     25.27 o
   4   2  10        7.39       13.44      4.21 o
   5   2  10      874.74      846.36     27.83 o
   6   2  10      830.13      819.47     22.99 o
   7   2  10       50.39       48.45      6.74 o
   8   2  10      107.01      102.71      8.52 o
   9   2  10       42.03       57.48      8.00 o
  10   2  10       81.36       72.98      9.42 o
  11   2  10       97.88      116.11      8.60 o
  12   2  10       12.89       14.93      3.68 o
  13   2  10       55.38       50.80      5.71 o
 -20   3  10        0.61        2.73      3.73 o
 -19   3  10        1.74        3.03      3.26 o
 -18   3  10      241.20      234.11     23.83 o
 -17   3  10       80.68       82.16      7.89 o
 -16   3  10      208.83      184.05     10.37 o
 -15   3  10       42.77       74.09     13.37 o
 -14   3  10       49.09       49.51      8.00 o
 -13   3  10       75.16       91.57      8.89 o
 -12   3  10        5.56        8.50      4.27 o
 -11   3  10      593.70      662.32     23.99 o
 -10   3  10     1160.52     1095.66     41.58 o
  -9   3  10       95.20       79.87      6.89 o
  -8   3  10      432.57      367.31     17.15 o
  -7   3  10      120.04      109.64     10.78 o
  -6   3  10     2184.38     1889.59     58.76 o
  -5   3  10      141.65      162.38     12.04 o
  -4   3  10       78.07       97.63      6.93 o
  -3   3  10      593.74      530.07     15.14 o
  -2   3  10      672.74      649.62     19.85 o
  -1   3  10     1937.56     1892.08     56.25 o
   0   3  10      385.32      388.15     12.91 o
   1   3  10      778.98      735.51     20.25 o
   2   3  10      195.20      168.03      9.82 o
   3   3  10      234.78      242.22     11.56 o
   4   3  10     1818.22     1735.03     73.31 o
   5   3  10        2.18        4.87      4.47 o
   6   3  10     1174.32     1129.53     38.48 o
   7   3  10      468.04      440.77     23.84 o
   8   3  10        3.19        5.91      5.34 o
   9   3  10       24.29       23.17      6.86 o
  10   3  10     1140.62     1293.15     47.98 o
  11   3  10       95.33       96.81     10.30 o
  12   3  10      104.06      104.59     10.24 o
  13   3  10      229.29      246.64     16.68 o
 -19   4  10        3.93        4.74      5.40 o
 -18   4  10       21.14       17.63      4.26 o
 -17   4  10       86.30       81.28      7.51 o
 -16   4  10        1.81       10.82      5.17 o
 -15   4  10       55.85       52.37      9.01 o
 -14   4  10       37.24       51.25      8.91 o
 -13   4  10      117.31      142.58      9.21 o
 -12   4  10       13.71       37.28      5.95 o
 -11   4  10      158.93      164.47     14.78 o
 -10   4  10      538.10      545.00     23.14 o
  -9   4  10      186.90      173.05     17.43 o
  -8   4  10     2356.46     2276.23     98.98 o
  -7   4  10      543.85      550.52     20.17 o
  -6   4  10       10.48       17.40      6.39 o
  -5   4  10       53.24       74.82      9.00 o
  -4   4  10        2.81       19.12      5.48 o
  -3   4  10     3215.93     3036.81     75.31 o
  -2   4  10      466.80      451.84     18.76 o
  -1   4  10      661.60      589.46     26.60 o
   0   4  10     1090.74      979.56     43.27 o
   1   4  10      688.79      639.19     27.97 o
   2   4  10       99.91       90.55     11.79 o
   3   4  10      373.92      354.26     19.80 o
   4   4  10       41.65       38.15      6.19 o
   5   4  10      138.24      111.42     12.86 o
   6   4  10      153.98      159.50     13.98 o
   7   4  10      212.83      219.35     16.50 o
   8   4  10       18.00       15.83      6.92 o
   9   4  10        2.12        3.55      4.31 o
  10   4  10        1.63        3.09      3.98 o
  11   4  10        6.29        4.60      4.60 o
  12   4  10        1.28        4.12      5.34 o
 -17   5  10       36.43       23.14      7.34 o
 -16   5  10        0.37        8.91      5.09 o
 -15   5  10      122.96      146.82     20.55 o
 -14   5  10        6.32        7.08      4.02 o
 -13   5  10        3.36       11.29      4.57 o
 -12   5  10       73.09       70.43     13.40 o
 -11   5  10       39.82       43.85      6.54 o
 -10   5  10       47.91       37.94      7.44 o
  -9   5  10        5.19        3.08      4.79 o
  -8   5  10       25.11       18.56      6.70 o
  -7   5  10       39.51       38.30      8.19 o
  -6   5  10       19.17       25.70      7.26 o
  -5   5  10      101.79      102.93     10.53 o
  -4   5  10       33.20       34.42      7.65 o
  -3   5  10      413.86      393.74     22.65 o
  -2   5  10     1518.98     1439.31     73.33 o
  -1   5  10       89.57       98.94      8.99 o
   0   5  10      128.76      114.20     10.21 o
   1   5  10      102.91       95.29      9.39 o
   2   5  10      136.34      139.64     11.31 o
   3   5  10      168.96      156.79     10.54 o
   4   5  10       38.65       46.06      9.37 o
   5   5  10       93.68       83.73      9.82 o
   6   5  10      222.48      195.93     11.18 o
   7   5  10       45.18       46.82      6.31 o
   8   5  10       76.53       61.44      7.60 o
   9   5  10        7.07        5.55      3.73 o
  10   5  10      265.95      270.64     15.26 o
 -16   6  10      221.14      296.34     36.33 o
 -15   6  10       96.95       99.86      9.43 o
 -14   6  10       70.98       58.67      7.84 o
 -13   6  10      698.68      746.33     43.16 o
 -12   6  10       96.57       92.54      9.73 o
 -11   6  10      145.76      161.16     21.55 o
 -10   6  10       15.83       21.16      7.80 o
  -9   6  10        1.33        5.62      6.30 o
  -8   6  10        8.93        8.18      6.79 o
  -7   6  10        7.87        9.68      7.17 o
  -6   6  10      593.28      613.71     31.33 o
  -5   6  10      484.76      482.62     23.51 o
  -4   6  10        5.46       10.38      7.16 o
  -3   6  10      231.64      206.40     20.39 o
  -2   6  10      145.97      134.56     13.88 o
  -1   6  10      438.70      383.53     27.75 o
   0   6  10      387.77      351.04     29.23 o
   1   6  10      507.78      491.79     37.83 o
   2   6  10       56.87       70.75      9.04 o
   3   6  10      182.10      170.24     18.60 o
   4   6  10       76.46       67.70      8.41 o
   5   6  10      220.72      202.12     12.18 o
   6   6  10      662.75      625.16     36.38 o
   7   6  10       10.24       14.25      5.31 o
   8   6  10       19.65       15.03      4.96 o
 -13   7  10        8.86        3.22      5.30 o
 -12   7  10       30.33       35.18      8.80 o
 -11   7  10       77.30       70.13     11.21 o
 -10   7  10      403.31      421.36     22.58 o
  -9   7  10       10.88       14.74      6.96 o
  -8   7  10        2.23        2.38      5.33 o
  -7   7  10      133.46      123.47     13.16 o
  -6   7  10      456.79      454.81     24.70 o
  -5   7  10       15.40       13.12      7.01 o
  -4   7  10       32.77       34.02      8.52 o
  -3   7  10      291.01      244.84     30.49 o
  -2   7  10      230.96      219.21     16.74 o
  -1   7  10       34.19       23.23      7.65 o
   0   7  10        4.77        7.53      5.20 o
   1   7  10        2.86        3.48      4.26 o
   2   7  10        5.41        5.69      5.44 o
   3   7  10       65.87       65.65      9.69 o
   4   7  10      142.34      141.36     14.60 o
   5   7  10       49.28       45.72      8.70 o
   6   7  10      481.90      489.06     34.30 o
  -9   8  10       10.57       11.62      6.44 o
  -8   8  10      436.31      449.22     21.90 o
  -7   8  10      195.43      173.15     17.13 o
  -6   8  10        2.71        1.10      3.10 o
  -5   8  10        1.77        3.57      5.79 o
  -4   8  10      111.40      108.18     14.62 o
  -3   8  10       23.83       22.16      9.07 o
  -2   8  10        7.53        6.79      5.52 o
  -1   8  10        2.02       11.72      9.45 o
   0   8  10      568.46      614.52     36.87 o
   1   8  10      119.88      132.23     15.49 o
   2   8  10       44.40       16.04     16.32 o
 -21   1  11       13.96       18.16      6.64 o
 -20   1  11       46.67       44.99      6.32 o
 -19   1  11        1.07        1.98      3.73 o
 -18   1  11      201.82      214.83     12.18 o
 -17   1  11       41.31       47.64      8.15 o
 -16   1  11        5.85       11.93      5.43 o
 -15   1  11      262.18      233.06     12.53 o
 -14   1  11      834.69      829.94     26.31 o
 -13   1  11      643.80      599.12     70.98 o
 -12   1  11      613.18      507.11     15.97 o
 -11   1  11       96.34      108.72      9.08 o
 -10   1  11      368.63      369.00     12.16 o
  -9   1  11        9.24       12.51      2.88 o
  -8   1  11      227.60      242.14     11.27 o
  -7   1  11      280.77      259.82      5.30 o
  -6   1  11       20.88       22.72      2.43 o
  -5   1  11     1750.79     1591.15     29.90 o
  -4   1  11     7607.15     7884.61    109.05 o
  -3   1  11      512.93      486.07      9.08 o
  -2   1  11      934.36      921.48     13.32 o
  -1   1  11     3912.33     3814.39     51.92 o
   0   1  11     1014.34     1065.01     20.04 o
   1   1  11      499.16      554.41     12.11 o
   2   1  11      835.05      908.86     20.79 o
   3   1  11      131.35      140.13      8.43 o
   4   1  11      162.73      150.51      9.18 o
   5   1  11      431.78      442.33     15.65 o
   6   1  11      813.44      863.53     24.08 o
   7   1  11      472.86      503.39     17.78 o
   8   1  11      104.02      134.91     11.25 o
   9   1  11      447.39      506.75     23.28 o
  10   1  11      257.33      269.19     12.45 o
  11   1  11      780.67      876.40     27.84 o
  12   1  11       71.78       53.73      6.48 o
  13   1  11      133.05      152.46     10.67 o
 -20   2  11      134.79      150.81     13.37 o
 -19   2  11       36.23       23.85      5.56 o
 -18   2  11        1.30        2.92      3.83 o
 -17   2  11       76.28       70.82      7.32 o
 -16   2  11      330.34      379.13     38.73 o
 -15   2  11     1620.59     1598.39     41.43 o
 -14   2  11      195.32      168.80      9.82 o
 -13   2  11       95.82      129.79     15.96 o
 -12   2  11     1655.33     1472.92     37.90 o
 -11   2  11      256.33      237.17      8.91 o
 -10   2  11      250.59      284.24     18.46 o
  -9   2  11     1166.99     1027.85     26.75 o
  -8   2  11       74.94       70.60      4.05 o
  -7   2  11        2.27        8.73      2.17 o
  -6   2  11      372.75      343.95      9.26 o
  -5   2  11      713.46      711.73     19.93 o
  -4   2  11     1707.02     1590.55     42.75 o
  -3   2  11     3549.91     3502.00     57.78 o
  -2   2  11     2511.63     2475.35     42.96 o
  -1   2  11      173.81      165.48      6.66 o
   0   2  11       13.29       28.36      3.69 o
   1   2  11       47.48       44.31      5.41 o
   2   2  11      887.73      882.33     22.78 o
   3   2  11       45.54       52.75      6.35 o
   4   2  11     2194.27     2207.39     68.78 o
   5   2  11      241.15      258.18     11.55 o
   6   2  11     2053.16     2040.74     64.12 o
   7   2  11      162.80      154.10      9.05 o
   8   2  11      596.55      569.13     23.28 o
   9   2  11      401.42      407.29     19.53 o
  10   2  11       30.42       21.15      4.85 o
  11   2  11       10.47        8.63      3.67 o
  12   2  11      349.74      360.10     26.59 o
 -20   3  11       63.13       44.05      7.43 o
 -19   3  11      368.05      300.94     20.74 o
 -18   3  11      429.63      403.10     17.80 o
 -17   3  11       45.23       53.28     12.46 o
 -16   3  11       48.58       51.47     12.05 o
 -15   3  11       99.36       90.05      7.90 o
 -14   3  11      380.14      358.48     14.15 o
 -13   3  11        0.81       16.03      5.47 o
 -12   3  11       23.73       27.16      5.39 o
 -11   3  11      229.35      210.45     10.34 o
 -10   3  11       51.07       80.03     10.79 o
  -9   3  11       78.32       73.51      8.52 o
  -8   3  11      386.87      343.57     14.76 o
  -7   3  11      354.01      344.87     23.83 o
  -6   3  11        2.93        9.59      4.62 o
  -5   3  11      398.23      379.22     23.86 o
  -4   3  11       30.14       34.56      5.48 o
  -3   3  11      754.83      793.49     24.15 o
  -2   3  11      945.74      909.19     28.14 o
  -1   3  11       28.80       33.51      5.90 o
   0   3  11      449.43      400.22     14.29 o
   1   3  11        2.67        4.70      3.63 o
   2   3  11        2.92       12.96      4.71 o
   3   3  11     4970.45     4959.03    170.84 o
   4   3  11       25.11       26.88      7.13 o
   5   3  11      576.56      550.39     22.93 o
   6   3  11      205.56      190.84     11.77 o
   7   3  11       10.28       14.71      5.44 o
   8   3  11      462.11      492.94     20.51 o
   9   3  11       65.61       86.43     11.37 o
  10   3  11       47.53       50.16      7.72 o
  11   3  11      140.77      159.12     10.18 o
  12   3  11       71.00       68.45     10.60 o
 -19   4  11       38.13       35.00     11.37 o
 -18   4  11        5.09        4.05      3.01 o
 -17   4  11       75.13       65.87      7.47 o
 -16   4  11      124.37      137.53      9.27 o
 -15   4  11      721.00      746.07     29.80 o
 -14   4  11      158.95      179.38     12.33 o
 -13   4  11       94.56      105.76      7.92 o
 -12   4  11      685.55      680.51     24.76 o
 -11   4  11     3003.88     2909.06    114.64 o
 -10   4  11       64.05       50.27      6.42 o
  -9   4  11      859.08      847.18     27.43 o
  -8   4  11        4.01       10.71      6.06 o
  -7   4  11      124.16      149.07     11.32 o
  -6   4  11     1760.15     1881.63     58.42 o
  -5   4  11     1971.59     1914.82     55.77 o
  -4   4  11      458.64      437.49     19.20 o
  -3   4  11        1.87       12.98      5.03 o
  -2   4  11       45.35       60.06      7.36 o
  -1   4  11      168.55      154.16     10.62 o
   0   4  11      957.44      906.82     44.10 o
   1   4  11      265.42      251.03     11.51 o
   2   4  11      118.01      105.74      8.24 o
   3   4  11      948.74      894.77     49.70 o
   4   4  11     1812.17     1732.89     94.12 o
   5   4  11        7.13       14.59      5.73 o
   6   4  11      867.11      937.71     33.95 o
   7   4  11      190.64      188.66     13.33 o
   8   4  11      291.81      314.06     20.88 o
   9   4  11      135.57      134.08     11.06 o
  10   4  11       45.27       51.14      8.67 o
  11   4  11      214.85      216.87     11.27 o
 -17   5  11      120.85      131.42     15.03 o
 -16   5  11        7.39        5.83      4.46 o
 -15   5  11       27.64       25.22      6.21 o
 -14   5  11        8.20       12.68      4.68 o
 -13   5  11       12.07        9.14      4.47 o
 -12   5  11       36.27       39.18      6.42 o
 -11   5  11       35.42       35.11      7.32 o
 -10   5  11       55.09       67.36      9.09 o
  -9   5  11      333.52      366.87     17.62 o
  -8   5  11       50.96       46.93      9.32 o
  -7   5  11        4.16        4.92      5.24 o
  -6   5  11       34.03       37.89      8.48 o
  -5   5  11      468.12      423.94     20.27 o
  -4   5  11      318.97      296.34     18.13 o
  -3   5  11      304.57      268.45     16.55 o
  -2   5  11      600.56      594.10     29.99 o
  -1   5  11     1506.41     1496.20     65.66 o
   0   5  11       79.09       70.42      6.98 o
   1   5  11       52.59       44.20      6.85 o
   2   5  11      430.66      395.95     19.90 o
   3   5  11       57.96       49.73      6.72 o
   4   5  11      141.80      137.69      9.74 o
   5   5  11       28.92       26.32      5.48 o
   6   5  11      127.15      106.21      9.43 o
   7   5  11       17.30       18.46      5.28 o
   8   5  11       69.13       72.93      7.15 o
   9   5  11       88.29      100.77     11.71 o
 -15   6  11       62.03       92.34     14.61 o
 -14   6  11       32.88       19.61      7.46 o
 -13   6  11       16.62       18.61      8.04 o
 -12   6  11      221.32      275.30     19.22 o
 -11   6  11      166.83      158.44     15.31 o
 -10   6  11        4.42        9.61      6.43 o
  -9   6  11       61.23       64.63      8.90 o
  -8   6  11       96.85       99.94     13.66 o
  -7   6  11        0.45        2.31      5.11 o
  -6   6  11        6.07       12.90      7.27 o
  -5   6  11       32.22       34.76      7.18 o
  -4   6  11        0.97        7.14      5.34 o
  -3   6  11      297.94      267.45     21.44 o
  -2   6  11       12.02       16.16      5.71 o
  -1   6  11      213.38      190.66     14.60 o
   0   6  11       32.38       26.95     10.23 o
   1   6  11      939.73      940.38     53.66 o
   2   6  11      251.20      235.84     17.38 o
   3   6  11        6.58        7.55      4.77 o
   4   6  11        0.25        1.65      3.92 o
   5   6  11      104.05       87.99     15.27 o
   6   6  11      240.30      243.76     14.17 o
   7   6  11       41.70       40.28      6.52 o
 -12   7  11       45.93       55.73     10.32 o
 -11   7  11      315.12      348.47     21.57 o
 -10   7  11      210.08      205.97     21.88 o
  -9   7  11       60.46       61.78     10.36 o
  -8   7  11      242.29      284.04     20.26 o
  -7   7  11        0.65        5.82      5.60 o
  -6   7  11        0.98        2.69      5.82 o
  -5   7  11      139.12      109.88     13.16 o
  -4   7  11      548.14      528.69     51.06 o
  -3   7  11      176.33      153.87     19.23 o
  -2   7  11       33.61       29.88     12.72 o
  -1   7  11        0.46        1.01      4.44 o
   0   7  11      219.59      221.09     14.63 o
   1   7  11       13.56        8.30      4.59 o
   2   7  11        5.76        5.82      5.73 o
   3   7  11       46.78       41.89      8.88 o
   4   7  11        3.68        3.60      4.40 o
   5   7  11       45.20       47.80     17.54 o
  -7   8  11      109.30      143.36     13.34 o
  -6   8  11        8.24        6.67      6.38 o
  -5   8  11       49.39       42.92      9.87 o
  -4   8  11        7.87        4.26      6.09 o
  -3   8  11       80.52       78.23      9.92 o
  -2   8  11       52.09       69.09     15.05 o
  -1   8  11        1.14       -0.66      4.70 o
 -21   0  12        1.94        1.04      4.69 o
 -20   0  12      321.43      283.23     19.97 o
 -19   0  12       41.82       46.67     10.50 o
 -18   0  12        9.11       12.53      7.24 o
 -17   0  12      292.93      299.27     20.30 o
 -16   0  12      557.23      483.64     26.70 o
 -15   0  12       25.37       24.03     10.45 o
 -14   0  12      687.04      668.59     34.00 o
 -13   0  12      337.17      351.22     22.92 o
 -12   0  12     1159.12     1054.58     45.01 o
 -11   0  12      123.24      120.65     14.26 o
 -10   0  12       13.76       21.44      9.97 o
  -9   0  12        3.32        5.30      3.53 o
  -8   0  12      336.64      312.21     16.69 o
  -7   0  12      824.20      750.28     20.80 o
  -6   0  12     1623.22     1466.75     35.81 o
  -5   0  12      785.67      731.53     18.18 o
  -4   0  12        0.45        4.97      3.93 o
  -3   0  12     1290.05     1240.50     32.09 o
  -2   0  12      173.47      207.31     12.35 o
  -1   0  12     1949.40     1895.00     54.49 o
   0   0  12      899.22      865.03     30.16 o
   1   0  12     1708.21     1810.43     62.56 o
   2   0  12     1383.01     1472.04     57.34 o
   3   0  12      188.94      201.47     16.85 o
   4   0  12     1164.05     1190.65     40.36 o
   5   0  12     1683.45     1848.06     62.68 o
   6   0  12       24.05       51.95      9.87 o
   7   0  12     3169.11     3624.67    115.42 o
   8   0  12      436.62      523.28     26.25 o
   9   0  12       28.00       19.23      6.34 o
  10   0  12      114.92      107.79     10.36 o
  11   0  12      804.80      856.50     49.41 o
  12   0  12       93.49       80.21     20.62 o
 -20   1  12        8.80       13.88      5.10 o
 -19   1  12        0.69        0.99      2.97 o
 -18   1  12      211.61      225.19     23.58 o
 -17   1  12      372.96      383.09     15.97 o
 -16   1  12        3.34        5.28      4.83 o
 -15   1  12       51.24       72.79     11.69 o
 -14   1  12      489.34      477.67     19.06 o
 -13   1  12     3544.96     3382.64     87.17 o
 -12   1  12        4.43       55.00      8.94 o
 -11   1  12      726.88      744.94     72.79 o
 -10   1  12        2.81       16.28      4.65 o
  -9   1  12      313.21      305.70     11.06 o
  -8   1  12     1342.59     1248.92     47.98 o
  -7   1  12       18.77       20.03      3.10 o
  -6   1  12      394.24      368.53      9.36 o
  -5   1  12      275.98      266.44     22.31 o
  -4   1  12        3.81       28.68      4.44 o
  -3   1  12      684.49      686.93     17.95 o
  -2   1  12        4.42       18.47      3.08 o
  -1   1  12       34.40       38.29      4.60 o
   0   1  12     1113.03     1148.96     29.30 o
   1   1  12       22.39       20.99      4.69 o
   2   1  12      871.08      844.00     22.12 o
   3   1  12      121.76      124.87      7.94 o
   4   1  12     1435.05     1568.97     39.62 o
   5   1  12      179.89      203.07     10.45 o
   6   1  12       18.18       24.11      6.75 o
   7   1  12       44.26       70.23     10.80 o
   8   1  12      625.28      701.54     21.90 o
   9   1  12      554.63      597.28     20.97 o
  10   1  12       78.23       79.45      7.56 o
  11   1  12      139.60      150.18      9.72 o
  12   1  12       24.58       23.56      5.45 o
 -20   2  12      193.87      176.16     15.01 o
 -19   2  12      293.28      278.50     19.54 o
 -18   2  12       17.44       21.59      5.53 o
 -17   2  12      171.96      208.01     16.65 o
 -16   2  12       63.86       75.18      8.38 o
 -15   2  12      159.45      154.77     10.81 o
 -14   2  12        1.83        2.81      3.40 o
 -13   2  12      421.51      404.00     13.48 o
 -12   2  12      383.41      411.82     34.97 o
 -11   2  12      181.20      179.73     11.10 o
 -10   2  12      292.16      273.07      9.67 o
  -9   2  12       47.85       41.84      5.52 o
  -8   2  12       43.79       53.21      5.34 o
  -7   2  12      139.28      128.51      7.43 o
  -6   2  12      651.95      557.52     19.06 o
  -5   2  12      662.97      582.64     28.58 o
  -4   2  12      467.67      447.25     21.49 o
  -3   2  12       16.52       15.95      3.37 o
  -2   2  12      274.10      252.82      9.24 o
  -1   2  12      207.98      207.83     11.33 o
   0   2  12       29.16       25.24      4.62 o
   1   2  12      366.00      341.73     12.23 o
   2   2  12     1624.04     1610.86     37.36 o
   3   2  12      235.92      253.35     11.54 o
   4   2  12       92.56      102.33      7.40 o
   5   2  12      406.04      414.21     18.23 o
   6   2  12       49.45       54.65      6.30 o
   7   2  12      219.85      212.04     16.65 o
   8   2  12        8.89        9.29      4.59 o
   9   2  12      153.68      159.75      8.79 o
  10   2  12      111.99      104.71      7.05 o
  11   2  12      133.90      144.85      9.71 o
 -19   3  12      295.60      372.56     31.68 o
 -18   3  12        8.71        5.24      3.49 o
 -17   3  12      328.60      315.74     13.95 o
 -16   3  12      621.64      607.60     22.72 o
 -15   3  12      159.50      170.86      9.81 o
 -14   3  12      208.81      203.10     22.65 o
 -13   3  12     1402.94     1401.54     53.81 o
 -12   3  12      149.54      141.98      8.59 o
 -11   3  12      862.00      873.22     31.19 o
 -10   3  12      507.49      529.03     18.67 o
  -9   3  12      191.90      199.82     19.74 o
  -8   3  12       32.89       26.02      5.27 o
  -7   3  12       96.82       94.80      8.85 o
  -6   3  12      183.99      183.15     12.59 o
  -5   3  12       46.54       48.96      6.28 o
  -4   3  12      265.48      297.67     12.72 o
  -3   3  12      229.22      238.40     11.46 o
  -2   3  12       45.45       64.61      6.66 o
  -1   3  12     1071.64     1024.37     30.53 o
   0   3  12     2817.90     2769.89     83.59 o
   1   3  12      919.61      877.46     28.79 o
   2   3  12     2524.22     2468.66     93.63 o
   3   3  12      110.28      114.72      9.06 o
   4   3  12     2406.99     2507.51     80.39 o
   5   3  12       21.17       25.62      5.35 o
   6   3  12        5.23       10.40      4.19 o
   7   3  12       76.29       75.88      7.37 o
   8   3  12      668.78      729.18     27.00 o
   9   3  12      367.89      410.10     19.49 o
  10   3  12        7.84       10.50      4.58 o
  11   3  12        4.97        4.85      9.43 o
 -18   4  12        9.18        9.07      4.63 o
 -17   4  12        9.01        3.71      3.44 o
 -16   4  12      122.09      130.66      9.30 o
 -15   4  12      891.88      898.34     51.77 o
 -14   4  12       74.13       77.47      7.51 o
 -13   4  12        5.72        4.30      4.04 o
 -12   4  12        0.84        8.48      4.42 o
 -11   4  12      116.65      202.58     33.41 o
 -10   4  12      395.76      377.15     17.17 o
  -9   4  12      354.31      367.05     18.68 o
  -8   4  12       38.99       34.38      7.34 o
  -7   4  12       57.50       50.04      7.87 o
  -6   4  12      627.57      605.08     21.97 o
  -5   4  12      568.22      634.03     37.05 o
  -4   4  12        6.21        7.80      5.11 o
  -3   4  12     1766.96     1742.84     67.08 o
  -2   4  12        2.63        4.76      4.15 o
  -1   4  12      233.11      228.12     14.66 o
   0   4  12      215.41      195.29     10.31 o
   1   4  12        2.07        8.49      4.25 o
   2   4  12     2196.91     2139.81     96.10 o
   3   4  12       25.20       41.86      6.54 o
   4   4  12      156.27      155.03     11.12 o
   5   4  12      209.36      208.01     19.39 o
   6   4  12       73.40       68.95      9.66 o
   7   4  12      788.10      857.53     30.75 o
   8   4  12       16.54       17.91      5.77 o
   9   4  12       25.18       23.65      5.45 o
  10   4  12        7.06        4.95      3.93 o
 -17   5  12       24.29        7.45      6.53 o
 -16   5  12       86.82      104.26     18.19 o
 -15   5  12      183.80      168.15     11.76 o
 -14   5  12      136.84      116.60      8.77 o
 -13   5  12       25.94       29.55      5.31 o
 -12   5  12      116.72      114.91     10.70 o
 -11   5  12      187.19      198.87     22.76 o
 -10   5  12       43.43       53.92      8.33 o
  -9   5  12       22.94       19.51      6.54 o
  -8   5  12      211.01      216.32     15.32 o
  -7   5  12        2.30        9.27      5.85 o
  -6   5  12        0.09        4.72      5.69 o
  -5   5  12      230.34      214.84     19.06 o
  -4   5  12      514.04      478.23     36.59 o
  -3   5  12      178.93      192.54     18.47 o
  -2   5  12       14.78       14.21      5.95 o
  -1   5  12      496.06      467.84     26.90 o
   0   5  12       70.52       93.19     10.34 o
   1   5  12      353.42      331.35     19.80 o
   2   5  12       15.12       14.42      4.60 o
   3   5  12       61.45       45.13      5.42 o
   4   5  12       34.51       31.46      5.77 o
   5   5  12      182.20      180.76     11.91 o
   6   5  12      182.48      171.52     10.58 o
   7   5  12        6.41        4.15      3.54 o
   8   5  12       16.14       14.59      5.96 o
 -15   6  12      152.41      169.12     15.69 o
 -14   6  12        1.75        1.59      3.92 o
 -13   6  12       26.09       30.35      8.00 o
 -12   6  12       19.03       34.37      8.31 o
 -11   6  12        4.50        7.25      6.15 o
 -10   6  12      421.86      447.69     22.08 o
  -9   6  12      129.09      121.80     13.01 o
  -8   6  12       12.82       18.36      5.72 o
  -7   6  12      141.13      129.18     10.97 o
  -6   6  12      963.40      917.20     46.68 o
  -5   6  12        4.17        6.44      5.21 o
  -4   6  12        0.20       -0.02      3.66 o
  -3   6  12      439.63      396.28     30.07 o
  -2   6  12        5.79       21.71     10.85 o
  -1   6  12      394.84      366.88     21.91 o
   0   6  12      252.44      213.07     20.42 o
   1   6  12      155.72      131.99     10.09 o
   2   6  12        4.45        4.37      3.79 o
   3   6  12       33.49       31.11      8.06 o
   4   6  12      186.81      191.69     12.07 o
   5   6  12       16.55       14.79      4.23 o
   6   6  12        0.47        0.38      4.40 o
 -11   7  12        5.15        0.70      3.64 o
 -10   7  12      104.73      123.39     12.95 o
  -9   7  12        0.64        3.73      5.62 o
  -8   7  12       54.51       67.55     11.67 o
  -7   7  12       55.63       50.95      7.47 o
  -6   7  12       29.66       11.66      6.92 o
  -5   7  12       13.62       11.24      6.56 o
  -4   7  12       20.21       17.55      6.70 o
  -3   7  12        5.56        4.23      5.07 o
  -2   7  12       85.36       63.23      7.85 o
  -1   7  12       57.43       39.11      8.58 o
   0   7  12      349.62      354.68     25.83 o
   1   7  12       20.97       17.57      5.93 o
   2   7  12       15.92       17.58      6.11 o
   3   7  12        9.40       11.99      6.16 o
 -20   1  13       76.58       82.77      7.26 o
 -19   1  13        0.03        1.89      3.20 o
 -18   1  13      481.48      482.73     22.88 o
 -17   1  13      271.25      251.77     13.59 o
 -16   1  13       69.52       82.93     10.04 o
 -15   1  13      194.38      207.38     14.40 o
 -14   1  13      113.68      126.66     11.22 o
 -13   1  13     1749.56     1754.50     90.97 o
 -12   1  13     1549.49     1524.46     74.67 o
 -11   1  13     3001.83     2909.92     72.60 o
 -10   1  13     3419.76     3187.81     76.85 o
  -9   1  13       19.14       25.18      4.72 o
  -8   1  13     1623.56     1469.44     49.18 o
  -7   1  13      559.57      557.96     18.33 o
  -6   1  13      212.67      209.34     14.12 o
  -5   1  13      126.71      147.43      7.13 o
  -4   1  13      383.07      373.93     12.87 o
  -3   1  13     1100.25     1129.65     29.31 o
  -2   1  13      821.58      853.27     28.50 o
  -1   1  13       76.53       77.58      8.52 o
   0   1  13      100.73      111.30      9.34 o
   1   1  13      375.74      389.16     22.82 o
   2   1  13       25.65       28.28      5.33 o
   3   1  13     1993.90     2174.18     56.63 o
   4   1  13      179.42      170.46     12.58 o
   5   1  13      129.14      146.79     10.60 o
   6   1  13     1878.16     2185.47     55.28 o
   7   1  13      616.92      706.67     22.22 o
   8   1  13       29.30       26.76      5.58 o
   9   1  13      963.90     1134.54     32.35 o
  10   1  13      130.68      117.66      7.21 o
  11   1  13      160.32      203.66     14.95 o
 -20   2  13      239.05      266.93     18.79 o
 -19   2  13      139.88      144.40      8.56 o
 -18   2  13       17.64       13.81      5.33 o
 -17   2  13     1258.83     1234.64     60.75 o
 -16   2  13       31.16       40.47      6.70 o
 -15   2  13      192.59      176.01     14.20 o
 -14   2  13      493.88      449.73     16.13 o
 -13   2  13        2.91        3.42      3.09 o
 -12   2  13      111.62      128.45     12.59 o
 -11   2  13      692.52      655.44     20.15 o
 -10   2  13      803.87      745.40     25.87 o
  -9   2  13      740.79      631.38     21.70 o
  -8   2  13      443.91      368.39     15.55 o
  -7   2  13      281.24      229.38     11.82 o
  -6   2  13      254.77      244.39     15.98 o
  -5   2  13      164.06      166.10     10.26 o
  -4   2  13     2401.61     2328.47     64.17 o
  -3   2  13       27.74       29.98      5.53 o
  -2   2  13       22.37       26.29      5.78 o
  -1   2  13      879.51      887.82     25.02 o
   0   2  13      433.20      447.27     32.26 o
   1   2  13       34.22       34.47      6.93 o
   2   2  13      243.64      283.94     12.15 o
   3   2  13      100.61      114.57      9.42 o
   4   2  13        4.89        6.29      3.88 o
   5   2  13     1103.78     1127.74     33.19 o
   6   2  13      795.54      883.81     27.25 o
   7   2  13        9.52        8.13      3.96 o
   8   2  13      299.00      314.22     14.14 o
   9   2  13       11.67        6.10      3.40 o
  10   2  13       53.14       63.78      8.55 o
 -19   3  13      114.51      121.50     26.44 o
 -18   3  13        1.05        3.08      3.41 o
 -17   3  13        0.37        3.83      5.22 o
 -16   3  13       18.55       27.77      6.77 o
 -15   3  13       11.09       19.75      5.05 o
 -14   3  13      306.64      299.93     13.54 o
 -13   3  13       33.78       45.17      6.36 o
 -12   3  13      329.75      308.48     23.78 o
 -11   3  13      168.44      246.50     25.57 o
 -10   3  13      106.80      103.13      8.21 o
  -9   3  13     1645.01     1609.19     77.80 o
  -8   3  13        2.63       10.61      4.83 o
  -7   3  13       41.78       48.69      7.07 o
  -6   3  13        1.34        6.59      4.66 o
  -5   3  13       10.44       18.00      5.43 o
  -4   3  13      261.38      245.17     12.38 o
  -3   3  13       43.31       50.66      7.44 o
  -2   3  13      113.20      130.91     13.93 o
  -1   3  13      676.35      717.17     20.94 o
   0   3  13      372.57      381.45     20.77 o
   1   3  13      612.10      712.76     50.30 o
   2   3  13       84.22       92.02      8.32 o
   3   3  13        3.94        7.46      4.78 o
   4   3  13      111.30       93.37      8.28 o
   5   3  13        1.04        3.81      3.69 o
   6   3  13      443.41      419.37     18.42 o
   7   3  13      428.75      427.40     21.88 o
   8   3  13        1.72        4.66      3.25 o
   9   3  13       77.69       79.49     10.73 o
  10   3  13      154.93      202.55     17.31 o
 -18   4  13       16.59       13.12      7.82 o
 -17   4  13       44.42       49.82      8.39 o
 -16   4  13        4.84        5.02      3.35 o
 -15   4  13        0.34        7.37      3.73 o
 -14   4  13       20.67       14.69      4.68 o
 -13   4  13       33.95       36.32      5.39 o
 -12   4  13       18.25       17.03      5.22 o
 -11   4  13     1137.55     1158.12     32.84 o
 -10   4  13      751.07      697.78     31.10 o
  -9   4  13       20.69       37.63      7.48 o
  -8   4  13       82.30       85.80      9.29 o
  -7   4  13        1.24        9.26      5.21 o
  -6   4  13      118.87      133.21     12.95 o
  -5   4  13      356.74      343.31     22.33 o
  -4   4  13     1128.97     1094.26     38.39 o
  -3   4  13      178.67      168.57     10.05 o
  -2   4  13        0.70        2.43      3.37 o
  -1   4  13      228.42      228.49     13.05 o
   0   4  13       23.82       15.72      4.69 o
   1   4  13        8.88       15.45      6.68 o
   2   4  13      149.96      142.99      9.92 o
   3   4  13       16.69       19.76      5.63 o
   4   4  13       67.35       62.65      8.09 o
   5   4  13        9.68       10.21      5.69 o
   6   4  13      135.39      129.59     13.55 o
   7   4  13        0.46        0.68      2.72 o
   8   4  13      152.93      179.09     10.76 o
 -16   5  13      171.38      164.12     15.01 o
 -15   5  13       27.26       21.22      5.60 o
 -14   5  13       95.97      101.47      8.93 o
 -13   5  13       77.44       74.01      7.36 o
 -12   5  13      801.01      818.96     28.06 o
 -11   5  13        1.89        2.62      4.81 o
 -10   5  13      350.75      355.85     16.73 o
  -9   5  13        0.16        2.72      4.78 o
  -8   5  13        3.61        9.52      4.55 o
  -7   5  13        0.53       25.47     11.58 o
  -6   5  13      796.89      787.74     25.72 o
  -5   5  13       55.54       50.59      9.58 o
  -4   5  13      678.79      648.16     33.31 o
  -3   5  13       10.62        5.75      4.42 o
  -2   5  13       16.83       13.71      4.86 o
  -1   5  13      219.81      196.04     11.81 o
   0   5  13       38.24       37.43      5.82 o
   1   5  13        7.52       11.21      5.00 o
   2   5  13      193.69      163.38      9.13 o
   3   5  13      399.42      343.43     17.29 o
   4   5  13        0.72        2.47      3.31 o
   5   5  13      339.42      349.86     16.94 o
   6   5  13       67.71       67.84      6.73 o
   7   5  13      108.81      111.29     17.17 o
 -14   6  13       24.66       15.35      8.71 o
 -13   6  13       80.51       79.84     13.15 o
 -12   6  13       11.75       12.55      7.86 o
 -11   6  13      130.77      125.24     10.89 o
 -10   6  13        4.19        7.45      4.68 o
  -9   6  13       15.51       15.11      5.16 o
  -8   6  13      189.85      167.78     11.05 o
  -7   6  13      254.72      235.21     25.16 o
  -6   6  13      104.64      121.58     22.47 o
  -5   6  13       56.71       49.51      8.01 o
  -4   6  13      238.32      208.05     18.98 o
  -3   6  13       12.77        6.25      5.97 o
  -2   6  13        2.73        2.24      4.07 o
  -1   6  13        6.95        5.94      4.12 o
   0   6  13      135.09      130.67      8.79 o
   1   6  13       58.31       59.80      6.41 o
   2   6  13       14.82       10.87      4.32 o
   3   6  13       10.94        8.55      5.01 o
   4   6  13      101.18       95.93     17.09 o
   5   6  13       83.34       53.96     30.71 o
 -10   7  13       43.99       33.42      8.05 o
  -9   7  13        0.09        2.84      4.47 o
  -8   7  13        0.76        3.83      5.90 o
  -7   7  13      270.88      300.33     26.67 o
  -6   7  13       24.88       26.02      6.53 o
  -5   7  13        6.59        9.12      7.31 o
  -4   7  13       34.02       27.96      7.21 o
  -3   7  13       58.83       68.14      8.69 o
  -2   7  13      143.36      119.79     12.57 o
  -1   7  13       17.84       17.07      8.05 o
   0   7  13        5.82        1.87      5.48 o
   1   7  13       16.37       13.30      8.44 o
 -20   0  14      173.24      199.16     15.33 o
 -19   0  14      215.34      221.90     15.37 o
 -18   0  14      159.65      153.11     15.24 o
 -17   0  14      611.97      599.82     32.47 o
 -16   0  14     1176.16     1229.35     50.88 o
 -15   0  14     1649.59     1561.01     67.14 o
 -14   0  14      908.05      903.31     58.11 o
 -13   0  14      115.02      107.65     17.56 o
 -12   0  14      139.90      160.38     20.46 o
 -11   0  14      425.66      464.76     31.41 o
 -10   0  14     2516.27     2287.24    110.53 o
  -9   0  14     5236.85     5008.38    166.17 o
  -8   0  14     1964.50     1798.55     60.38 o
  -7   0  14      155.30      177.02     15.28 o
  -6   0  14      745.55      724.34     30.33 o
  -5   0  14       46.69       64.59     10.72 o
  -4   0  14      396.75      386.32     19.79 o
  -3   0  14      265.96      214.15     14.33 o
  -2   0  14      295.79      354.32     20.09 o
  -1   0  14     2120.40     2141.81     72.31 o
   0   0  14      817.77      903.72     38.74 o
   1   0  14       28.21       51.87     10.48 o
   2   0  14     4225.25     4834.83    165.74 o
   3   0  14        1.99       12.06      7.13 o
   4   0  14     1362.51     1567.68     59.34 o
   5   0  14      143.25      172.60     14.53 o
   6   0  14      273.36      286.00     17.21 o
   7   0  14      734.51      829.95     43.00 o
   8   0  14      638.53      678.51     29.65 o
   9   0  14      109.01      134.02      9.45 o
  10   0  14       17.05       17.41      9.42 o
 -20   1  14        6.80        5.85      3.50 o
 -19   1  14       59.97       48.93      6.46 o
 -18   1  14        7.60        6.72      4.41 o
 -17   1  14       12.19       33.24      6.96 o
 -16   1  14      118.94      113.23     11.88 o
 -15   1  14      181.74      203.65     14.30 o
 -14   1  14       12.58       26.24      6.80 o
 -13   1  14       14.61       15.36      5.48 o
 -12   1  14      313.19      314.18     14.72 o
 -11   1  14       85.76      120.04     20.05 o
 -10   1  14       85.96      153.28     20.97 o
  -9   1  14      590.01      581.62     22.38 o
  -8   1  14     1396.00     1271.09     32.04 o
  -7   1  14        1.83        9.87      3.89 o
  -6   1  14      671.15      581.08     16.49 o
  -5   1  14      311.26      315.00     13.37 o
  -4   1  14        2.93       27.59      9.46 o
  -3   1  14      374.39      393.37     15.32 o
  -2   1  14       35.06       55.80      6.86 o
  -1   1  14       13.61       24.22      6.80 o
   0   1  14       37.29       38.01      7.48 o
   1   1  14      121.95      116.99     10.67 o
   2   1  14      353.21      347.85     22.76 o
   3   1  14        1.19       11.03      6.06 o
   4   1  14      233.02      258.32     14.54 o
   5   1  14        0.72        1.40      3.61 o
   6   1  14       14.60       16.21      5.19 o
   7   1  14       88.18      102.39      7.99 o
   8   1  14       23.95       33.01      4.92 o
   9   1  14       66.11       68.64      9.00 o
  10   1  14       19.02       43.31     11.76 o
 -19   2  14       16.25       10.13      5.37 o
 -18   2  14       38.31       30.51      6.43 o
 -17   2  14        3.25        7.76      4.68 o
 -16   2  14       37.18       38.42      7.07 o
 -15   2  14       69.51       53.94      7.04 o
 -14   2  14      147.85      138.63     15.54 o
 -13   2  14       47.26       46.55      6.69 o
 -12   2  14       20.51       25.82      5.86 o
 -11   2  14       94.99       77.34      7.80 o
 -10   2  14        3.34        8.06      4.15 o
  -9   2  14      204.62      171.38     11.06 o
  -8   2  14       13.38       13.99      5.14 o
  -7   2  14       42.05       38.71      6.25 o
  -6   2  14      138.51      153.17      9.55 o
  -5   2  14      579.75      576.01     19.44 o
  -4   2  14       94.88       99.51     13.43 o
  -3   2  14       21.23       19.12      5.08 o
  -2   2  14       41.20       42.51      6.04 o
  -1   2  14      218.93      218.24     12.64 o
   0   2  14        6.08       14.38      4.92 o
   1   2  14       47.80       58.30      7.01 o
   2   2  14      400.62      466.79     24.08 o
   3   2  14       55.23       77.00      8.63 o
   4   2  14       38.89       52.26      8.06 o
   5   2  14      134.68      179.27     15.15 o
   6   2  14       24.99       28.76      6.26 o
   7   2  14        2.91        4.30      3.48 o
   8   2  14       82.73       80.47      8.08 o
   9   2  14       92.21      131.78     11.39 o
 -18   3  14      192.18      199.89     13.93 o
 -17   3  14       74.18       54.36      7.21 o
 -16   3  14       30.88       20.72      5.14 o
 -15   3  14      372.60      365.85     14.84 o
 -14   3  14       44.93       30.57      6.30 o
 -13   3  14        0.90        5.60      4.07 o
 -12   3  14       20.77       13.43      4.40 o
 -11   3  14      799.82      695.17     25.01 o
 -10   3  14       47.92       51.91      6.41 o
  -9   3  14      753.97      791.45     27.45 o
  -8   3  14     1274.84     1232.75     42.00 o
  -7   3  14      920.93      932.58     31.61 o
  -6   3  14       34.50       46.33      8.21 o
  -5   3  14     2784.23     2630.24     78.82 o
  -4   3  14      840.99      831.87     46.42 o
  -3   3  14     3172.72     3228.37     84.04 o
  -2   3  14       15.84       14.39      5.51 o
  -1   3  14      175.65      176.85     11.28 o
   0   3  14       23.08       21.14      6.50 o
   1   3  14      957.42      962.34     29.84 o
   2   3  14        6.03       12.43      5.85 o
   3   3  14       19.19       16.06      6.09 o
   4   3  14       66.78       66.08      8.67 o
   5   3  14       69.61       84.75      7.75 o
   6   3  14       10.45       14.43      4.63 o
   7   3  14       42.75       44.64      6.65 o
   8   3  14      125.26      136.11     12.33 o
 -17   4  14        9.66        6.07      3.76 o
 -16   4  14       86.72       87.57      7.97 o
 -15   4  14      149.51      126.34      7.61 o
 -14   4  14       23.35       12.94      4.31 o
 -13   4  14       69.88       56.44      7.13 o
 -12   4  14      659.95      598.55     19.57 o
 -11   4  14      136.27      141.15     10.12 o
 -10   4  14      991.13      985.56     29.58 o
  -9   4  14        0.28        7.81      4.94 o
  -8   4  14      115.13      129.91     12.77 o
  -7   4  14      190.10      197.56     13.08 o
  -6   4  14      216.25      207.28     13.20 o
  -5   4  14      248.38      252.67     14.71 o
  -4   4  14      751.54      726.06     35.76 o
  -3   4  14        3.92        2.81      3.77 o
  -2   4  14       92.96       99.76      8.45 o
  -1   4  14      246.59      226.49     11.28 o
   0   4  14       60.87       62.15      7.97 o
   1   4  14      139.42      123.48      8.49 o
   2   4  14       64.46       72.70      7.14 o
   3   4  14       14.59       14.33      5.18 o
   4   4  14      125.83      127.35      8.65 o
   5   4  14       63.30       54.44      8.97 o
   6   4  14       27.94       16.26      5.59 o
   7   4  14       17.38       14.58      5.82 o
 -15   5  14        1.07       -1.14      5.99 o
 -14   5  14       58.27       77.14     12.25 o
 -13   5  14        0.15        3.70      3.22 o
 -12   5  14       20.67       18.98      6.10 o
 -11   5  14        4.88        7.46      5.35 o
 -10   5  14      130.81      139.32     11.01 o
  -9   5  14      127.88      118.36      8.91 o
  -8   5  14        1.75        4.57      3.92 o
  -7   5  14        6.89       10.07      4.53 o
  -6   5  14      246.42      262.66     17.62 o
  -5   5  14      324.54      331.28     18.87 o
  -4   5  14        3.77        5.29      5.69 o
  -3   5  14       79.97       71.50      7.30 o
  -2   5  14       58.13       47.44      6.39 o
  -1   5  14        3.48        3.87      3.34 o
   0   5  14      114.38      117.58      8.18 o
   1   5  14        4.45        4.87      3.68 o
   2   5  14        1.37        2.95      2.95 o
   3   5  14        1.83        2.66      2.59 o
   4   5  14      141.85      128.21     13.12 o
   5   5  14       23.69       20.93      5.91 o
 -13   6  14       42.67       59.33     10.66 o
 -12   6  14      256.14      250.48     15.62 o
 -11   6  14      174.72      197.38     12.11 o
 -10   6  14       59.66       57.96      7.04 o
  -9   6  14       23.60       21.13      5.14 o
  -8   6  14        7.64        9.69      4.85 o
  -7   6  14      409.43      388.96     28.04 o
  -6   6  14       16.75       14.23      6.09 o
  -5   6  14       22.40       13.50      5.70 o
  -4   6  14       16.60       16.69      6.36 o
  -3   6  14       13.24       16.81      5.47 o
  -2   6  14       97.48       80.22      8.98 o
  -1   6  14        0.74        1.73      2.87 o
   0   6  14      187.87      176.61     11.47 o
   1   6  14       19.04       12.29      4.12 o
   2   6  14      242.54      258.52     22.08 o
   3   6  14       22.83       13.29      6.13 o
  -8   7  14      118.36      125.83     11.61 o
  -7   7  14      149.31      147.00     16.86 o
  -6   7  14       50.42       72.00     18.96 o
  -5   7  14       32.20       25.77      7.67 o
  -4   7  14      343.03      398.28     25.49 o
  -3   7  14       16.99       33.64     10.95 o
  -2   7  14        1.59       -0.03      1.90 o
 -19   1  15        9.32        7.31      3.75 o
 -18   1  15        4.39        3.65      3.66 o
 -17   1  15      697.10      715.87     23.58 o
 -16   1  15       16.97       18.60      5.99 o
 -15   1  15       54.84       53.53      7.45 o
 -14   1  15      595.20      564.01     19.75 o
 -13   1  15      116.51      105.10      8.97 o
 -12   1  15       65.90       66.81      8.05 o
 -11   1  15       64.87       80.89      7.47 o
 -10   1  15      221.56      237.90     10.77 o
  -9   1  15       30.09       33.01      5.51 o
  -8   1  15        1.44        9.62      4.58 o
  -7   1  15       56.34       79.28      7.89 o
  -6   1  15      730.81      681.49     33.76 o
  -5   1  15      693.23      706.44     25.84 o
  -4   1  15     1441.73     1539.71     41.26 o
  -3   1  15      127.35      138.71     10.43 o
  -2   1  15      276.46      290.12     15.01 o
  -1   1  15      162.21      175.04     11.24 o
   0   1  15       16.59       25.62      7.63 o
   1   1  15       33.47       53.78      8.17 o
   2   1  15       24.63       37.46      7.35 o
   3   1  15       55.23       62.85      8.78 o
   4   1  15      459.91      503.85     19.31 o
   5   1  15      187.60      190.78     12.95 o
   6   1  15       42.90       51.66      6.74 o
   7   1  15      427.27      515.37     23.32 o
   8   1  15        0.08        0.99      2.61 o
 -19   2  15        0.44        0.65      2.92 o
 -18   2  15      227.56      208.02     13.42 o
 -17   2  15       18.45       13.67      4.90 o
 -16   2  15       46.85       35.03      6.52 o
 -15   2  15        1.21        0.07      2.41 o
 -14   2  15      246.01      225.72     16.32 o
 -13   2  15      216.86      221.56     12.46 o
 -12   2  15       36.49       38.81      7.02 o
 -11   2  15       62.31       65.44      7.51 o
 -10   2  15      472.61      413.73     24.72 o
  -9   2  15      195.11      166.52     10.58 o
  -8   2  15      342.38      286.99     27.04 o
  -7   2  15      522.59      482.42     27.10 o
  -6   2  15      979.91      915.83     31.43 o
  -5   2  15      150.63      158.84     13.99 o
  -4   2  15       26.35       29.19      5.23 o
  -3   2  15      381.76      347.88     18.23 o
  -2   2  15      182.15      203.08     15.77 o
  -1   2  15     1051.40     1175.78     38.16 o
   0   2  15      198.49      217.35     14.87 o
   1   2  15      639.27      712.47     26.17 o
   2   2  15      101.23      108.09     10.08 o
   3   2  15        0.38        2.18      3.90 o
   4   2  15      633.43      730.82     29.10 o
   5   2  15      103.34      122.52     11.76 o
   6   2  15      415.89      470.77     17.08 o
   7   2  15       68.64       75.93      6.36 o
   8   2  15        6.21       13.67      6.41 o
 -18   3  15       27.70        7.70      5.18 o
 -17   3  15       72.52       71.91      8.80 o
 -16   3  15       70.53       63.35      7.66 o
 -15   3  15      108.90       93.57      8.02 o
 -14   3  15       51.64       45.22      8.23 o
 -13   3  15        8.02        9.01      5.22 o
 -12   3  15       89.26      112.71     12.63 o
 -11   3  15       15.72       12.19      5.21 o
 -10   3  15      885.50      875.85     31.74 o
  -9   3  15      764.34      767.10     50.54 o
  -8   3  15       85.26      112.66     12.86 o
  -7   3  15        2.02        8.91      5.21 o
  -6   3  15      354.85      365.84     45.63 o
  -5   3  15      526.26      571.32     37.30 o
  -4   3  15      850.11      857.52     37.22 o
  -3   3  15       22.16       17.59      6.72 o
  -2   3  15      159.68      180.39     13.49 o
  -1   3  15       28.73       37.15      6.67 o
   0   3  15       78.86       86.81      9.46 o
   1   3  15        0.03        0.80      3.18 o
   2   3  15      118.64      123.04      9.50 o
   3   3  15      219.96      216.61     12.28 o
   4   3  15       50.60       49.47      6.97 o
   5   3  15        6.06        6.42      3.64 o
   6   3  15        0.39        0.60      2.22 o
   7   3  15       12.54       11.48      5.10 o
 -16   4  15        2.83        1.21      2.93 o
 -15   4  15       23.05       14.66      4.12 o
 -14   4  15        2.64        1.89      3.19 o
 -13   4  15       14.44       17.45      5.29 o
 -12   4  15       98.47       98.08      7.91 o
 -11   4  15      291.53      296.97     13.49 o
 -10   4  15      398.94      407.13     15.86 o
  -9   4  15      133.77      117.97      9.31 o
  -8   4  15      109.45      110.58      8.76 o
  -7   4  15      287.51      313.72     14.88 o
  -6   4  15       58.17       86.96     17.65 o
  -5   4  15      164.07      177.70     13.26 o
  -4   4  15      305.93      312.20     12.98 o
  -3   4  15       62.27       65.29      6.60 o
  -2   4  15       56.79       63.32      6.95 o
  -1   4  15       31.56       26.41      5.68 o
   0   4  15        5.79        4.05      3.66 o
   1   4  15       65.70       62.21      7.42 o
   2   4  15        5.50        4.64      3.45 o
   3   4  15      364.38      337.84     15.07 o
   4   4  15      124.65      110.76      8.39 o
   5   4  15       15.85       15.04      6.48 o
   6   4  15        4.53       10.37      5.31 o
 -15   5  15        2.55        0.27      4.68 o
 -14   5  15       12.59        5.90      5.27 o
 -13   5  15      366.70      356.03     13.71 o
 -12   5  15      120.58      105.48      8.01 o
 -11   5  15      109.54      107.21      8.03 o
 -10   5  15        2.84        3.52      3.33 o
  -9   5  15        0.93        1.71      3.03 o
  -8   5  15       28.83       32.08      6.58 o
  -7   5  15      251.88      263.20     13.22 o
  -6   5  15       13.08       15.48      6.22 o
  -5   5  15        0.65        9.94      4.78 o
  -4   5  15      107.98      109.49     10.24 o
  -3   5  15      392.90      377.11     15.58 o
  -2   5  15       12.06        8.76      3.87 o
  -1   5  15       54.78       43.62      5.75 o
   0   5  15      522.07      517.45     21.47 o
   1   5  15      491.71      547.12     35.37 o
   2   5  15      400.97      430.17     23.06 o
   3   5  15       27.91       20.44      7.61 o
   4   5  15      147.42      171.36     14.03 o
 -12   6  15       18.65        5.77     11.00 o
 -11   6  15       77.03       74.68     14.83 o
 -10   6  15       62.16       79.53      8.72 o
  -9   6  15        0.43       -0.05      2.11 o
  -8   6  15       24.66       24.77      5.89 o
  -7   6  15      238.82      251.50     18.00 o
  -6   6  15        0.64        9.81      5.51 o
  -5   6  15       23.65       21.53      6.78 o
  -4   6  15       68.90       56.51      7.63 o
  -3   6  15      270.39      249.64     22.72 o
  -2   6  15      166.42      161.80     10.86 o
  -1   6  15        0.51       -0.52      2.41 o
   0   6  15        0.27        1.15      3.26 o
   1   6  15        4.88        7.60     12.64 o
 -19   0  16       98.66      112.27     11.32 o
 -18   0  16      119.10      125.34     11.45 o
 -17   0  16       18.32       18.39      7.09 o
 -16   0  16      467.56      450.44     29.10 o
 -15   0  16     1725.45     1790.18     75.33 o
 -14   0  16        2.08        3.84      5.74 o
 -13   0  16       63.90       73.43     12.27 o
 -12   0  16      149.19      153.41     16.95 o
 -11   0  16       50.78       55.68     10.22 o
 -10   0  16      421.41      414.05     25.67 o
  -9   0  16       10.25       11.35      8.53 o
  -8   0  16      834.77      796.09     33.01 o
  -7   0  16        8.05       12.10      5.77 o
  -6   0  16       78.40      116.14     40.55 o
  -5   0  16     1340.42     1258.23     75.67 o
  -4   0  16     1197.28     1148.58     49.83 o
  -3   0  16      313.26      300.56     19.83 o
  -2   0  16     1446.02     1544.25     54.43 o
  -1   0  16      931.29     1039.83     41.82 o
   0   0  16       85.37       93.77     11.11 o
   1   0  16      181.26      204.91     14.78 o
   2   0  16     1306.14     1444.21     69.84 o
   3   0  16       14.73       15.90      6.30 o
   4   0  16      343.00      368.71     19.55 o
   5   0  16      121.57      134.89     11.92 o
   6   0  16      271.29      281.25     30.66 o
   7   0  16       29.78       44.67     10.85 o
 -18   1  16        1.79        0.95      2.41 o
 -17   1  16       34.25       34.20      5.64 o
 -16   1  16      297.83      333.96     18.46 o
 -15   1  16        1.90        5.52      4.13 o
 -14   1  16       10.95       10.80      4.48 o
 -13   1  16        7.93        8.60      4.42 o
 -12   1  16       16.17       16.52      5.96 o
 -11   1  16      329.79      269.47     12.85 o
 -10   1  16      227.64      198.20     10.49 o
  -9   1  16      168.63      155.03     10.07 o
  -8   1  16       83.39       92.56      8.68 o
  -7   1  16        4.83        5.61      4.23 o
  -6   1  16        1.04        1.66      3.08 o
  -5   1  16      689.02      725.03     24.28 o
  -4   1  16      757.26      737.83     32.78 o
  -3   1  16       58.15       61.39      7.65 o
  -2   1  16      149.94      170.39     10.97 o
  -1   1  16      355.84      394.18     16.02 o
   0   1  16      163.96      196.20     13.46 o
   1   1  16       30.70       38.22      7.03 o
   2   1  16      355.49      401.39     24.35 o
   3   1  16       98.10      110.95      9.84 o
   4   1  16      157.04      188.36     10.99 o
   5   1  16      173.94      223.96     15.99 o
   6   1  16      104.85      118.84      7.93 o
   7   1  16        5.64        5.84      4.28 o
 -18   2  16        5.09        2.32      3.59 o
 -17   2  16       67.38      102.34     14.00 o
 -16   2  16       40.94       41.10      7.39 o
 -15   2  16       79.59       69.80      7.66 o
 -14   2  16       45.30       50.20      7.16 o
 -13   2  16       90.71      103.08      9.96 o
 -12   2  16      825.35      785.11     51.32 o
 -11   2  16        3.66        7.04      3.93 o
 -10   2  16      138.55      122.77     15.27 o
  -9   2  16       33.58       24.28      6.01 o
  -8   2  16      268.89      222.50     12.84 o
  -7   2  16      598.83      527.82     26.04 o
  -6   2  16        0.41       13.25      7.97 o
  -5   2  16      962.28     1028.58     75.52 o
  -4   2  16      184.21      141.02      9.41 o
  -3   2  16       16.52       17.46      5.87 o
  -2   2  16      631.19      655.46     24.75 o
  -1   2  16       65.95       72.04      9.00 o
   0   2  16       10.92       14.62      6.15 o
   1   2  16       41.23       40.83      8.49 o
   2   2  16       92.56      106.96     10.29 o
   3   2  16       19.30       27.87      6.80 o
   4   2  16        1.95        3.78      4.58 o
   5   2  16        0.44       -0.40      2.19 o
   6   2  16       16.12       17.24      5.07 o
 -17   3  16      194.53      211.97     14.93 o
 -16   3  16       56.25       66.84      8.41 o
 -15   3  16       85.56      107.60     14.96 o
 -14   3  16      203.77      163.32     12.02 o
 -13   3  16       20.77       18.42      6.65 o
 -12   3  16      367.32      310.49     19.72 o
 -11   3  16      356.48      366.48     18.10 o
 -10   3  16      134.88      133.53     11.80 o
  -9   3  16        2.71        9.53      6.23 o
  -8   3  16      110.39      135.38     14.49 o
  -7   3  16       70.76       75.65      9.81 o
  -6   3  16      483.37      487.74     27.48 o
  -5   3  16      867.83      817.58     48.60 o
  -4   3  16      102.17      103.37     11.90 o
  -3   3  16      158.13      160.05     10.74 o
  -2   3  16       62.93       59.50     10.67 o
  -1   3  16        0.15        2.42      3.27 o
   0   3  16       84.74       78.47      7.94 o
   1   3  16       17.23       22.95      6.07 o
   2   3  16     1311.01     1406.46     46.00 o
   3   3  16       27.33       26.72      5.88 o
   4   3  16        0.39        3.06      3.27 o
   5   3  16      113.02      140.08      8.60 o
   6   3  16       63.87       84.91     17.48 o
 -16   4  16       14.14       14.05      8.65 o
 -15   4  16       16.78       11.60      5.30 o
 -14   4  16        4.35        2.78      3.91 o
 -13   4  16        0.58        2.18      3.70 o
 -12   4  16        6.90        6.91      4.25 o
 -11   4  16       16.85       24.85      5.79 o
 -10   4  16       24.96       28.02      6.63 o
  -9   4  16      185.45      189.53     15.64 o
  -8   4  16      113.68      100.02      8.90 o
  -7   4  16        2.09        5.39      4.57 o
  -6   4  16      197.23      191.60     11.66 o
  -5   4  16       36.18       33.77      7.45 o
  -4   4  16        7.31        7.50      4.20 o
  -3   4  16      102.21      109.69      9.42 o
  -2   4  16       32.71       45.78      7.64 o
  -1   4  16       29.63       37.45      6.30 o
   0   4  16        3.13        3.51      3.66 o
   1   4  16       24.57       20.19      4.65 o
   2   4  16      291.41      307.41     12.78 o
   3   4  16        5.85        5.02      3.45 o
   4   4  16        0.23        1.22      3.10 o
 -13   5  16       42.05       46.52     12.11 o
 -12   5  16        0.34        2.14      2.72 o
 -11   5  16        3.07        2.30      2.78 o
 -10   5  16       53.84       46.15      7.49 o
  -9   5  16       25.40       30.50      5.57 o
  -8   5  16       60.15       59.46      6.68 o
  -7   5  16       48.39       43.77      6.46 o
  -6   5  16        2.59        5.59      3.32 o
  -5   5  16       29.54       30.98      5.74 o
  -4   5  16       61.24       67.65      6.54 o
  -3   5  16        4.33        5.99      3.94 o
  -2   5  16      173.56      157.97     17.58 o
  -1   5  16       31.48       29.93      8.00 o
   0   5  16       29.33       38.88      6.43 o
   1   5  16      178.52      166.29     25.48 o
   2   5  16       24.34       21.63      7.08 o
  -9   6  16      169.14      193.72     13.86 o
  -8   6  16       18.07       14.32      5.21 o
  -7   6  16        7.47        4.04      3.21 o
  -6   6  16       27.16       15.57      4.96 o
  -5   6  16      179.25      215.80     13.33 o
  -4   6  16       47.93       44.96      6.45 o
  -3   6  16       19.66       10.86      6.41 o
  -2   6  16      102.03      126.46     15.11 o
 -18   1  17       22.88       14.39      6.91 o
 -17   1  17        5.01        4.39      3.33 o
 -16   1  17      119.18      123.31     12.62 o
 -15   1  17      143.55      160.21      9.34 o
 -14   1  17       78.05       59.91      6.72 o
 -13   1  17        4.51        5.47      4.35 o
 -12   1  17       24.23       23.38      5.41 o
 -11   1  17       85.77       93.41      9.18 o
 -10   1  17       47.71       52.31      6.48 o
  -9   1  17       60.86       56.28      6.55 o
  -8   1  17      238.49      224.78     12.05 o
  -7   1  17      178.88      203.49     12.80 o
  -6   1  17       38.25       45.37     10.25 o
  -5   1  17        1.85        6.94      5.05 o
  -4   1  17       14.84       22.08      5.32 o
  -3   1  17       28.98       14.85      4.77 o
  -2   1  17       96.45      108.65      8.28 o
  -1   1  17        1.89        2.44      3.65 o
   0   1  17       63.75       76.92      8.81 o
   1   1  17       43.69       55.23      7.02 o
   2   1  17        3.32        4.61      3.65 o
   3   1  17       29.31       41.05      6.10 o
   4   1  17       69.32      100.42      7.26 o
   5   1  17      181.44      230.76     10.18 o
 -17   2  17      331.74      338.45     17.09 o
 -16   2  17       53.21       45.45      7.71 o
 -15   2  17      317.02      302.70     23.65 o
 -14   2  17      439.71      394.27     37.55 o
 -13   2  17       42.83       19.58      6.04 o
 -12   2  17        5.66        9.42      4.25 o
 -11   2  17       20.67       15.45      4.13 o
 -10   2  17       23.80       28.43      6.84 o
  -9   2  17      124.16      125.63     11.09 o
  -8   2  17       13.89       25.13      7.62 o
  -7   2  17        7.43        7.88      7.85 o
  -6   2  17        2.27        1.97      4.35 o
  -5   2  17      111.27      103.03     10.74 o
  -4   2  17      445.58      384.51     30.86 o
  -3   2  17        0.13        4.54      4.37 o
  -2   2  17      319.68      331.70     17.48 o
  -1   2  17      172.65      207.83     12.59 o
   0   2  17       24.38       26.44      6.45 o
   1   2  17      257.68      320.00     16.82 o
   2   2  17      579.22      640.58     23.84 o
   3   2  17      731.53      870.07     29.63 o
   4   2  17      378.79      443.15     18.28 o
   5   2  17        2.15        3.89      4.24 o
 -16   3  17       20.38       21.45      7.34 o
 -15   3  17       32.40       30.20     10.27 o
 -14   3  17       17.98       12.99      5.52 o
 -13   3  17       27.87       29.37      9.40 o
 -12   3  17       15.62        8.60      5.19 o
 -11   3  17      131.41      136.56     15.19 o
 -10   3  17       18.60       19.39      8.22 o
  -9   3  17      128.84      100.37     10.33 o
  -8   3  17      255.95      215.33     14.50 o
  -7   3  17        2.07        0.99      3.78 o
  -6   3  17      465.20      403.46     29.69 o
  -5   3  17       26.58       23.84      6.91 o
  -4   3  17      454.29      424.27     18.95 o
  -3   3  17       10.40       13.03      6.19 o
  -2   3  17       74.61       91.99     10.33 o
  -1   3  17        1.55        3.25      4.00 o
   0   3  17       12.40       13.86      5.11 o
   1   3  17       46.06       46.69      7.43 o
   2   3  17        0.43        1.60      3.11 o
   3   3  17       41.02       49.71     10.40 o
   4   3  17        7.89        8.55      4.70 o
 -14   4  17       66.16       81.86      8.85 o
 -13   4  17        7.55        3.32      3.68 o
 -12   4  17      171.79      187.87     14.03 o
 -11   4  17       93.59       76.03     10.55 o
 -10   4  17       37.60       49.51      7.67 o
  -9   4  17       46.66       36.06      7.74 o
  -8   4  17        5.95        7.60      5.22 o
  -7   4  17       10.94        8.44      5.96 o
  -6   4  17       24.24       28.63      6.95 o
  -5   4  17       43.51       67.14      7.95 o
  -4   4  17      160.73      188.62     13.83 o
  -3   4  17        7.41        4.15      3.76 o
  -2   4  17      142.59      152.14     10.16 o
  -1   4  17        9.12       10.13      4.80 o
   0   4  17      409.22      444.56     17.58 o
   1   4  17       86.33       82.54      8.46 o
   2   4  17        5.71        2.91      3.95 o
 -12   5  17       49.72       41.07     10.25 o
 -11   5  17        8.76        6.47      5.16 o
 -10   5  17      166.25      157.30     13.69 o
  -9   5  17       22.44       20.47      4.76 o
  -8   5  17      112.30      102.69      7.57 o
  -7   5  17        2.17       -1.06      3.84 o
  -6   5  17      324.97      341.18     18.24 o
  -5   5  17      194.37      195.12     15.02 o
  -4   5  17      164.87      152.58     13.42 o
  -3   5  17       40.20       37.73      7.83 o
  -2   5  17       26.79       21.31      7.80 o
  -1   5  17       52.61       52.80      7.95 o
 -17   0  18       53.09       28.95      8.73 o
 -16   0  18       21.44       13.54      5.22 o
 -15   0  18       13.25       16.50      5.58 o
 -14   0  18      318.53      354.65     18.54 o
 -13   0  18       20.52       18.27      7.66 o
 -12   0  18       17.71        9.84      7.79 o
 -11   0  18      647.26      694.89     33.80 o
 -10   0  18       72.48       74.13     10.94 o
  -9   0  18       17.14       14.23      7.52 o
  -8   0  18      393.27      344.59     19.48 o
  -7   0  18       16.35       26.84      6.05 o
  -6   0  18       51.50       44.49      7.76 o
  -5   0  18      317.70      327.08     20.97 o
  -4   0  18       46.71       35.39      7.49 o
  -3   0  18      296.42      275.43     16.26 o
  -2   0  18        0.43        3.96      4.57 o
  -1   0  18        6.82        0.98      4.05 o
   0   0  18       57.99       71.38     11.65 o
   1   0  18      195.61      175.12     12.22 o
   2   0  18      349.06      446.61     24.10 o
   3   0  18      190.80      250.34     16.84 o
   4   0  18       23.47       34.40      9.19 o
 -17   1  18      188.44      172.71     15.85 o
 -16   1  18      117.57      156.45     17.93 o
 -15   1  18       14.41       16.51      4.16 o
 -14   1  18       25.73       19.38      4.49 o
 -13   1  18      485.34      511.11     18.48 o
 -12   1  18      244.31      247.49     11.16 o
 -11   1  18       19.54       17.37      6.07 o
 -10   1  18        6.92        4.90      3.57 o
  -9   1  18       65.65       69.99     10.97 o
  -8   1  18      200.62      209.14     15.70 o
  -7   1  18      192.60      199.52     11.39 o
  -6   1  18      146.72      149.64     14.40 o
  -5   1  18       98.86      132.70     10.56 o
  -4   1  18       86.76       70.05      6.43 o
  -3   1  18       23.16       22.71      6.15 o
  -2   1  18      128.14      130.64      9.86 o
  -1   1  18       10.02       11.27      4.50 o
   0   1  18        1.82        1.43      3.13 o
   1   1  18        0.12       -0.06      2.01 o
   2   1  18        3.18        3.92      3.30 o
   3   1  18        2.97        4.70      3.11 o
   4   1  18       38.12       47.97      7.30 o
 -16   2  18        0.99        9.55      5.57 o
 -15   2  18        3.44        3.37      4.05 o
 -14   2  18      134.22      122.26     11.26 o
 -13   2  18       12.13       10.89      5.42 o
 -12   2  18        4.33        2.79      3.37 o
 -11   2  18       41.44       40.99      6.65 o
 -10   2  18       71.83       72.54      8.24 o
  -9   2  18        8.69        8.75      5.80 o
  -8   2  18        7.61       12.81      6.06 o
  -7   2  18       90.99       83.33     11.17 o
  -6   2  18       92.44      111.74     10.99 o
  -5   2  18      862.01      895.05     34.02 o
  -4   2  18       80.48       85.19     10.27 o
  -3   2  18        8.13       13.58      4.88 o
  -2   2  18        3.36        5.15      3.84 o
  -1   2  18        0.11        0.54      2.62 o
   0   2  18       20.09       22.80      5.67 o
   1   2  18       22.59       21.55      6.27 o
   2   2  18      203.82      242.01     12.70 o
   3   2  18       50.13       64.20      8.93 o
 -15   3  18        2.40        2.93      6.56 o
 -14   3  18       52.98       48.31     14.19 o
 -13   3  18      209.86      199.49     14.73 o
 -12   3  18      453.43      438.43     19.34 o
 -11   3  18       32.08       24.08      8.06 o
 -10   3  18        6.67        1.02      3.57 o
  -9   3  18       39.35       27.06      6.46 o
  -8   3  18        0.52        2.73      7.16 o
  -7   3  18       71.23       69.78     12.52 o
  -6   3  18       28.82       12.41      6.38 o
  -5   3  18      230.96      226.42     13.96 o
  -4   3  18       13.64       15.99      6.28 o
  -3   3  18       59.14       63.36      8.52 o
  -2   3  18       12.83        5.80      4.52 o
  -1   3  18      147.70      144.83      8.98 o
   0   3  18       77.02       82.37      7.87 o
   1   3  18       87.17       97.32      7.86 o
   2   3  18       37.28       50.35      6.98 o
 -13   4  18       33.48       27.14      6.43 o
 -12   4  18        1.09       -1.00      2.52 o
 -11   4  18        9.08       11.69      5.05 o
 -10   4  18      100.40      102.99      8.95 o
  -9   4  18      108.62      111.77     10.02 o
  -8   4  18        6.70        3.18      4.54 o
  -7   4  18        2.76       -0.39      3.34 o
  -6   4  18      300.43      293.27     21.80 o
  -5   4  18      196.68      176.22     17.68 o
  -4   4  18      157.29      142.66     14.60 o
  -3   4  18        0.02        3.09      4.09 o
  -2   4  18       25.65       18.66      5.60 o
  -1   4  18        0.84        1.73      3.09 o
   0   4  18        6.21        7.97      4.05 o
  -8   5  18       13.46       15.41      7.31 o
  -7   5  18        0.03       -1.83      4.33 o
  -6   5  18        0.37        0.41      3.25 o
  -5   5  18       48.31       43.42      9.57 o
 -15   1  19        0.70        2.15      4.35 o
 -14   1  19       22.54       19.28      5.42 o
 -13   1  19      110.93       94.59      9.80 o
 -12   1  19      306.13      290.93     14.45 o
 -11   1  19       15.26       15.32      5.19 o
 -10   1  19      178.25      148.45      9.77 o
  -9   1  19      179.13      169.34      9.75 o
  -8   1  19      265.27      256.72     13.73 o
  -7   1  19       93.65       84.07     10.37 o
  -6   1  19       50.36       63.37      6.45 o
  -5   1  19        2.24        2.66      3.34 o
  -4   1  19       40.83       52.69      5.80 o
  -3   1  19      160.54      181.05     10.51 o
  -2   1  19      153.66      158.15      8.69 o
  -1   1  19       33.05       33.89      5.64 o
   0   1  19       56.28       54.66      5.59 o
   1   1  19       11.75       11.51      4.19 o
   2   1  19      164.41      196.09     15.84 o
 -14   2  19       26.19       36.00     10.34 o
 -13   2  19      144.71      133.42     12.93 o
 -12   2  19      252.07      225.39     27.09 o
 -11   2  19       94.68      109.69      9.22 o
 -10   2  19        0.11        0.12      1.91 o
  -9   2  19      395.52      441.19     19.76 o
  -8   2  19        5.03        4.72      4.91 o
  -7   2  19       23.40       19.35      7.58 o
  -6   2  19      219.14      236.85     12.25 o
  -5   2  19      285.98      345.53     15.69 o
  -4   2  19      102.63      112.76      9.45 o
  -3   2  19        0.29        0.55      2.65 o
  -2   2  19       85.54       93.81      6.60 o
  -1   2  19      184.87      200.66     11.49 o
   0   2  19       25.13       14.37      4.88 o
   1   2  19      265.67      297.02     17.20 o
 -13   3  19       40.11       43.44      9.71 o
 -12   3  19       22.78       17.95      7.01 o
 -11   3  19        0.96        1.49      3.31 o
 -10   3  19        1.05        2.45      4.58 o
  -9   3  19        8.25        8.67      4.90 o
  -8   3  19      121.54      130.28     11.37 o
  -7   3  19      289.79      270.93     21.13 o
  -6   3  19       95.48       83.16     10.81 o
  -5   3  19       47.73       41.49      7.87 o
  -4   3  19       67.10       80.24     11.58 o
  -3   3  19       27.43       21.74      5.33 o
  -2   3  19        5.17        3.93      3.56 o
  -1   3  19        3.63        7.79      4.34 o
 -10   4  19       31.94       31.47      6.03 o
  -9   4  19       26.47       27.29      6.40 o
  -8   4  19       28.52       33.27     10.52 o
  -7   4  19        0.33        1.24      4.53 o
  -6   4  19        0.08        2.88      7.49 o
  -5   4  19      380.34      404.09     18.63 o
  -4   4  19       25.36       19.40      5.96 o
 -14   0  20      102.82      128.92     13.94 o
 -13   0  20       74.82       87.35     15.35 o
 -12   0  20       10.54        6.02      4.12 o
 -11   0  20       68.87       55.28      9.84 o
 -10   0  20       10.75        1.19      3.67 o
  -9   0  20       45.31       41.08      6.73 o
  -8   0  20      562.14      528.40     58.31 o
  -7   0  20      124.84      107.29     14.13 o
  -6   0  20       78.30       61.31      8.61 o
  -5   0  20       59.76       54.95     12.05 o
  -4   0  20      476.59      530.16     39.60 o
  -3   0  20      123.58      129.60     11.94 o
  -2   0  20        7.11        6.77      7.16 o
  -1   0  20       15.75       11.53      5.85 o
 -13   1  20        0.05        2.20      4.29 o
 -12   1  20        3.12        1.60      3.80 o
 -11   1  20        2.55        1.73      3.86 o
 -10   1  20        9.42        4.88      2.59 o
  -9   1  20       27.31       18.92      4.59 o
  -8   1  20        0.13        0.01      1.60 o
  -7   1  20       42.78       33.37      5.87 o
  -6   1  20       62.07       63.81      5.49 o
  -5   1  20        9.23        8.35      3.45 o
  -4   1  20       49.31       59.73      5.29 o
  -3   1  20       60.61       59.12      5.59 o
  -2   1  20      120.53      116.82      7.71 o
  -1   1  20        0.19        1.85      3.28 o
 -12   2  20      110.61      118.91     13.10 o
 -11   2  20       29.81       27.68      8.12 o
 -10   2  20        1.12       -0.14      2.60 o
  -9   2  20        1.36        2.56      4.06 o
  -8   2  20       58.67       49.92      6.84 o
  -7   2  20        0.41       -0.10      2.70 o
  -6   2  20       37.99       26.51      8.07 o
  -5   2  20        0.07        0.71      3.07 o
  -4   2  20        1.84        2.98      3.50 o
  -3   2  20       84.71      105.72     10.10 o
  -2   2  20       18.29       12.07      6.52 o
 -10   3  20        4.63       11.40     10.07 o
  -9   3  20       80.61       89.72      9.91 o
  -8   3  20        0.43       17.73     10.93 o
  -7   3  20      183.55      199.14     15.03 o
  -6   3  20       77.89       73.11     10.39 o
  -5   3  20       33.88       32.02      7.22 o
 -10   1  21       10.15       11.74     10.90 o
  -7   1  21        4.78        6.63      7.92 o
  -6   1  21       22.21       19.11      5.96 o
  -5   1  21        0.19        1.17      5.27 o
 
